# Supplementary material for: Quantitative Proteomics Reveal Region-Specific Alterations in Neuroserpin-Deficient Mouse Brain and Retina: Insights into Serpini1 Function
Source: Proteomes. 2024 Mar 14;12(1):7. doi: 10.3390/proteomes12010007 (PMC10975625; doi:10.3390/proteomes12010007)
Supplement: Supplementary file 1 [file proteomes-12-00007-s001.zip]

Archive with 2 entries (2 files):
- Supp Figure S1.pptx
- Supp Table S1.xlsx
