# Supplementary material for: Quantitative Proteomics Reveal Region-Specific Alterations in Neuroserpin-Deficient Mouse Brain and Retina: Insights into Serpini1 Function
Source: Proteomes. 2024 Mar 14;12(1):7. doi: 10.3390/proteomes12010007 (PMC10975625; doi:10.3390/proteomes12010007)
Supplement: Supplementary file 1 [file proteomes-12-00007-s001.zip › Supp Table S1.xlsx]

## Sheet: RE
Checked	Protein FDR Confidence	Master	Accession	Description	Exp. q-value	Sum PEP Score	Coverage	# Peptides	# PSMs	# Unique Peptides	# Protein Groups	# AAs	MW [kDa]	calc. pI	Found in Fraction: F4: M:\Shahab\230210_SM\230210_TMT_RE1_SM_HFX_01.raw	Found in Fraction: F4: M:\Shahab\230210_SM\230210_TMT_RE2_SM_HFX_01.raw	Found in Fraction: F4: M:\Shahab\230210_SM\230210_TMT_RE3_SM_HFX_01.raw	Found in Fraction: F4: M:\Shahab\230210_SM\230210_TMT_RE4_SM_HFX_01.raw	Found in Fraction: F4: M:\Shahab\230210_SM\230210_TMT_RE5_SM_HFX_01.raw	Found in Fraction: F4: M:\Shahab\230210_SM\230210_TMT_RE6_SM_HFX_01.raw	Found in Fraction: F4: M:\Shahab\230210_SM\230210_TMT_RE7_SM_HFX_01.raw	Found in Fraction: F4: M:\Shahab\230210_SM\230210_TMT_RE8_SM_HFX_01.raw	Found in Sample: [S31] F4: 126, Sample	Found in Sample: [S32] F4: 127N, Sample	Found in Sample: [S33] F4: 127C, Sample	Found in Sample: [S34] F4: 128N, Sample	Found in Sample: [S35] F4: 128C, Sample	Found in Sample: [S36] F4: 129N, Sample	Found in Sample: [S37] F4: 129C, Sample	Found in Sample: [S38] F4: 130N, Sample	Found in Sample: [S39] F4: 130C, Sample	Found in Sample: [S40] F4: 131, Sample	Found in Sample Group: 126	Found in Sample Group: 127N	Found in Sample Group: 127C	Found in Sample Group: 128N	Found in Sample Group: 128C	Found in Sample Group: 129N	Found in Sample Group: 129C	Found in Sample Group: 130N	Found in Sample Group: 130C	Found in Sample Group: 131	Abundance Ratio: (129N) / (126)	Abundance Ratio: (129C) / (127N)	Abundance Ratio: (130N) / (127C)	Abundance Ratio: (130C) / (128N)	Abundance Ratio: (131) / (128C)	Abundance: F4: 126, Sample	Abundance: F4: 127N, Sample
FALSE	High	Master Protein	Q9JHU4	Cytoplasmic dynein 1 heavy chain 1 OS=Mus musculus OX=10090 GN=Dync1h1 PE=1 SV=2	0	2031.55	54.6512	218	1008	218	1	4644	531.71	6.42	High	High	High	High	High	High	High	High	High	High	High	High	High	High	High	High	High	High	High	High	High	High	High	High	High	High	High	High	0.944	0.94	1.041	0.956	1.032	200846	204797
FALSE	High	Master Protein	A3KGU7	Spectrin alpha chain, non-erythrocytic 1 OS=Mus musculus OX=10090 GN=Sptan1 PE=1 SV=1	0	1567.75	67.2992	140	1049	1	1	2477	284.977	5.34	High	High	High	High	High	High	High	High	High	High	High	High	High	High	High	High	High	High	High	High	High	High	High	High	High	High	High	High
FALSE	High	Master Protein	A3KGU9	Spectrin alpha chain, non-erythrocytic 1 OS=Mus musculus OX=10090 GN=Sptan1 PE=1 SV=2	0	1562.89	66.1729	140	1049	0	1	2498	287.426	5.35	High	High	High	High	High	High	High	High	High	High	High	High	High	High	High	High	High	High	High	High	High	High	High	High	High	High	High	High	0.912	0.929	1.058	0.962	1.1	199831	205190
FALSE	High	Master Protein	E9Q447	Spectrin alpha chain, non-erythrocytic 1 OS=Mus musculus OX=10090 GN=Sptan1 PE=1 SV=1	0	1561.49	66.1017	138	1040	1	1	2478	285.17	5.34	High	High	High	High	High	High	High	High	High	High	High	High	High	High	High	High	High	High	High	High	High	High	High	High	High	High	High	High	0.927	0.911	0.907	1.021	1.074	816	846.2
FALSE	High	Master Protein	Q62261	Spectrin beta chain, non-erythrocytic 1 OS=Mus musculus OX=10090 GN=Sptbn1 PE=1 SV=2	0	1497.81	66.1024	128	754	114	1	2363	274.052	5.58	High	High	High	High	High	High	High	High	High	High	High	High	High	High	High	High	High	High	High	High	High	High	High	High	High	High	High	High	0.914	0.929	1.031	0.96	1.12	155186	159801
FALSE	High	Master Protein	Q5SXR6	Clathrin heavy chain OS=Mus musculus OX=10090 GN=Cltc PE=1 SV=1	0	1311.33	61.9416	78	1065	78	1	1679	191.864	5.69	High	High	High	High	High	High	High	High	High	High	High	High	High	High	High	High	High	High	High	High	High	High	High	High	High	High	High	High	0.919	0.926	1.03	0.947	1.098	198482	203209
FALSE	High	Master Protein	A0A0R4J0H3	Retinol-binding protein 3 OS=Mus musculus OX=10090 GN=Rbp3 PE=1 SV=1	0	1084.24	67.9092	53	1003	53	1	1234	134.397	5.11	High	High	High	High	High	High	High	High	High	High	High	High	High	High	High	High	High	High	High	High	High	High	High	High	High	High	High	High	0.91	0.877	0.858	0.92	0.898	132303	135668
FALSE	High	Master Protein	P14873	Microtubule-associated protein 1B OS=Mus musculus OX=10090 GN=Map1b PE=1 SV=2	0	1026.7	49.7565	92	421	91	1	2464	270.089	4.83	High	High	High	High	High	High	High	High	High	High	High	High	High	High	High	High	High	High	High	High	High	High	High	High	High	High	High	High	0.962	0.946	0.995	0.96	1.089	119270	123296
FALSE	High	Master Protein	S4R2F3	Ankyrin-2 OS=Mus musculus OX=10090 GN=Ank2 PE=1 SV=3	0	960.966	43.4284	125	307	108	1	3926	428.844	5.17	High	High	High	High	High	High	High	High	High	High	High	High	High	High	High	High	High	High	High	High	High	High	High	High	High	High	High	High	0.93	0.947	1.044	0.953	1.074	61533.9	63411.2
FALSE	High	Master Protein	A0A0G2JGX4	Sodium/potassium-transporting ATPase subunit alpha OS=Mus musculus OX=10090 GN=Atp1a3 PE=1 SV=1	0	937.542	56.5302	47	1894	30	1	1026	112.916	5.41	High	High	High	High	High	High	High	High	High	High	High	High	High	High	High	High	High	High	High	High	High	High	High	High	High	High	High	High	0.917	0.89	1.008	0.923	1.041	272215	279034
FALSE	High	Master Protein	Q5FW97	phosphopyruvate hydratase OS=Mus musculus OX=10090 GN=EG433182 PE=1 SV=1	0	930.714	76.0369	25	4421	19	1	434	47.111	6.8	High	High	High	High	High	High	High	High	High	High	High	High	High	High	High	High	High	High	High	High	High	High	High	High	High	High	High	High	0.915	0.926	1.007	0.972	1.078	747799	750829
FALSE	High	Master Protein	P52480	Pyruvate kinase PKM OS=Mus musculus OX=10090 GN=Pkm PE=1 SV=4	0	920.754	72.8814	34	3703	33	1	531	57.808	7.47	High	High	High	High	High	High	High	High	High	High	High	High	High	High	High	High	High	High	High	High	High	High	High	High	High	High	High	High	0.959	0.914	0.994	0.966	1.056	489502	505686
FALSE	High	Master Protein	S4R1W1	Glyceraldehyde-3-phosphate dehydrogenase OS=Mus musculus OX=10090 GN=Gm3839 PE=1 SV=1	0	915.036	84.3844	23	3020	16	1	333	35.789	8.03	High	High	High	High	High	High	High	High	High	High	High	High	High	High	High	High	High	High	High	High	High	High	High	High	High	High	High	High	0.939	0.924	1.01	1.001	1.073	555240	565089
FALSE	High	Master Protein	P56480	ATP synthase subunit beta, mitochondrial OS=Mus musculus OX=10090 GN=Atp5f1b PE=1 SV=2	0	863.757	75.4253	24	1128	24	1	529	56.265	5.34	High	High	High	High	High	High	High	High	High	High	High	High	High	High	High	High	High	High	High	High	High	High	High	High	High	High	High	High	0.926	0.914	1.036	0.981	1.082	160616	161440
FALSE	High	Master Protein	P68372	Tubulin beta-4B chain OS=Mus musculus OX=10090 GN=Tubb4b PE=1 SV=1	0	834.618	81.573	25	1341	1	1	445	49.799	4.89	High	High	High	High	High	High	High	High	High	High	High	High	High	High	High	High	High	High	High	High	High	High	High	High	High	High	High	High	0.882	0.878	0.997	0.919	1.116	213700	218692
FALSE	High	Master Protein	Q7TMM9	Tubulin beta-2A chain OS=Mus musculus OX=10090 GN=Tubb2a PE=1 SV=1	0	823.478	81.573	25	1224	2	1	445	49.875	4.89	High	High	High	High	High	High	High	High	High	High	High	High	High	High	High	High	High	High	High	High	High	High	High	High	High	High	High	High	0.895	0.877	1.026	0.899	1.045	52206.7	53684.4
FALSE	High	Master Protein	Q8VDN2	Sodium/potassium-transporting ATPase subunit alpha-1 OS=Mus musculus OX=10090 GN=Atp1a1 PE=1 SV=1	0	809.997	47.8006	43	1234	27	1	1023	112.91	5.45	High	High	High	High	High	High	High	High	High	High	High	High	High	High	High	High	High	High	High	High	High	High	High	High	High	High	High	High	0.929	0.944	1.048	0.979	1.037	71822.8	74727.4
FALSE	High	Master Protein	Q9CWF2	Tubulin beta-2B chain OS=Mus musculus OX=10090 GN=Tubb2b PE=1 SV=1	0	807.978	81.573	25	1232	1	1	445	49.921	4.89	High	High	High	High	High	High	High	High	High	High	High	High	High	High	High	High	High	High	High	High	High	High	High	High	High	High	High	High	0.875	0.886	0.935	0.863	0.994	2618.3	2730.1
FALSE	High	Master Protein	A0A0A6YY91	Neural cell adhesion molecule 1 (Fragment) OS=Mus musculus OX=10090 GN=Ncam1 PE=1 SV=1	0	804.997	57.6676	44	880	13	1	1089	116.295	4.83	High	High	High	High	High	High	High	High	High	High	High	High	High	High	High	High	High	High	High	High	High	High	High	High	High	High	High	High	0.914	0.922	1.052	0.936	1.053	154006	158078
FALSE	High	Master Protein	P99024	Tubulin beta-5 chain OS=Mus musculus OX=10090 GN=Tubb5 PE=1 SV=1	0	801.194	81.7568	25	1354	5	1	444	49.639	4.89	High	High	High	High	High	High	High	High	High	High	High	High	High	High	High	High	High	High	High	High	High	High	High	High	High	High	High	High	0.934	0.99	1.061	0.978	1.03	42867	42739.1
FALSE	High	Master Protein	P68369	Tubulin alpha-1A chain OS=Mus musculus OX=10090 GN=Tuba1a PE=1 SV=1	0	755.06	83.8137	28	2525	2	1	451	50.104	5.06	High	High	High	High	High	High	High	High	High	High	High	High	High	High	High	High	High	High	High	High	High	High	High	High	High	High	High	High	0.927	0.942	1.071	0.945	1.084	316809	326428
FALSE	High	Master Protein	Q9D6F9	Tubulin beta-4A chain OS=Mus musculus OX=10090 GN=Tubb4a PE=1 SV=3	0	754.066	82.6577	25	992	6	1	444	49.554	4.88	High	High	High	High	High	High	High	High	High	High	High	High	High	High	High	High	High	High	High	High	High	High	High	High	High	High	High	High	0.909	0.933	1.026	0.885	1.039	15391.3	15961.9
FALSE	High	Master Protein	P07901	Heat shock protein HSP 90-alpha OS=Mus musculus OX=10090 GN=Hsp90aa1 PE=1 SV=4	0	751.265	63.7108	40	884	27	1	733	84.735	5.01	High	High	High	High	High	High	High	High	High	High	High	High	High	High	High	High	High	High	High	High	High	High	High	High	High	High	High	High	0.937	0.919	0.991	0.945	1.033	158402	163464
FALSE	High	Master Protein	O08553	Dihydropyrimidinase-related protein 2 OS=Mus musculus OX=10090 GN=Dpysl2 PE=1 SV=2	0	738.423	80.7692	29	1146	24	1	572	62.239	6.38	High	High	High	High	High	High	High	High	High	High	High	High	High	High	High	High	High	High	High	High	High	High	High	High	High	High	High	High	0.889	0.892	0.997	0.931	1.108	122880	125882
FALSE	High	Master Protein	B6ZHD0	Erythrocyte protein band 4.1-like 2 OS=Mus musculus OX=10090 GN=Epb41l2 PE=2 SV=1	0	736.071	64.6761	58	560	10	1	988	109.829	5.43	High	High	High	High	High	High	High	High	High	High	High	High	High	High	High	High	High	High	High	High	High	High	High	High	High	High	High	High	0.895	0.89	1.017	0.927	1.071	128252	132576
FALSE	High	Master Protein	P20443	S-arrestin OS=Mus musculus OX=10090 GN=Sag PE=1 SV=1	0	730.805	87.8412	31	1340	29	1	403	44.902	5.8	High	High	High	High	High	High	High	High	High	High	High	High	High	High	High	High	High	High	High	High	High	High	High	High	High	High	High	High	0.974	0.892	0.927	0.976	1.093	184062	187179
FALSE	High	Master Protein	Q8CJ40	Rootletin OS=Mus musculus OX=10090 GN=Crocc PE=1 SV=2	0	706.278	55.1518	107	326	106	1	2009	226.809	5.55	High	High	High	High	High	High	High	High	High	High	High	High	High	High	High	High	High	High	High	High	High	High	High	High	High	High	High	High	0.962	0.994	0.928	1.015	1.224	52498.3	53893.9
FALSE	High	Master Protein	E9QB01	Neural cell adhesion molecule 1 OS=Mus musculus OX=10090 GN=Ncam1 PE=1 SV=2	0	700.026	54.5347	36	840	5	1	849	93.562	4.93	High	High	High	High	High	High	High	High	High	High	High	High	High	High	High	High	High	High	High	High	High	High	High	High	High	High	High	High	0.978	0.975	0.971	1.048	1.067	9395.4	9606.8
FALSE	High	Master Protein	A0A1S6GWH5	E1 ubiquitin-activating enzyme OS=Mus musculus OX=10090 GN=Uba1 PE=2 SV=1	0	692.376	59.4812	46	362	46	1	1118	124.157	5.99	High	High	High	High	High	High	High	High	High	High	High	High	High	High	High	High	High	High	High	High	High	High	High	High	High	High	High	High	0.925	0.942	1.04	0.922	1.03	89219	90219.2
FALSE	High	Master Protein	F7ACR9	Microtubule-actin cross-linking factor 1, isoforms 1/2/3/4 (Fragment) OS=Mus musculus OX=10090 GN=Macf1 PE=1 SV=1	0	689.026	30.2456	142	221	3	1	5333	607.862	5.4	High	High	High	High	High	High	High	High	High	High	High	High	High	High	High	High	High	High	High	High	High	High	High	High	High	High	High	High	0.912	0.934	1.052	0.947	1.062	40976.7	41644.1
FALSE	High	Master Protein	Q01853	Transitional endoplasmic reticulum ATPase OS=Mus musculus OX=10090 GN=Vcp PE=1 SV=4	0	688.832	74.8139	48	378	47	1	806	89.266	5.26	High	High	High	High	High	High	High	High	High	High	High	High	High	High	High	High	High	High	High	High	High	High	High	High	High	High	High	High	0.908	0.931	0.99	0.946	1.089	71585.4	73310.9
FALSE	High	Master Protein	P09411	Phosphoglycerate kinase 1 OS=Mus musculus OX=10090 GN=Pgk1 PE=1 SV=4	0	683.977	76.9784	25	1127	17	1	417	44.522	7.9	High	High	High	High	High	High	High	High	High	High	High	High	High	High	High	High	High	High	High	High	High	High	High	High	High	High	High	High	0.88	0.873	1.05	0.926	1.136	204077	205346
FALSE	High	Master Protein	Q80UE4	Band 4.1-like protein 2 OS=Mus musculus OX=10090 GN=Epb41l2 PE=1 SV=1	0	683.511	67.2544	49	554	2	1	794	88.408	5.68	High	High	High	High	High	High	High	High	High	High	High	High	High	High	High	High	High	High	High	High	High	High	High	High	High	High	High	High	1.061	0.881	1.74	1.098	1.107	2861.2	3527.7
FALSE	High	Master Protein	P63017	Heat shock cognate 71 kDa protein OS=Mus musculus OX=10090 GN=Hspa8 PE=1 SV=1	0	666.281	72.6006	34	857	23	1	646	70.827	5.52	High	High	High	High	High	High	High	High	High	High	High	High	High	High	High	High	High	High	High	High	High	High	High	High	High	High	High	High	0.929	0.939	1.028	0.965	1.037	144095	148514
FALSE	High	Master Protein	A0A0A0MQA5	Tubulin alpha chain (Fragment) OS=Mus musculus OX=10090 GN=Tuba4a PE=1 SV=1	0	643.267	67.7149	24	2089	5	1	477	52.87	5.19	High	High	High	High	High	High	High	High	High	High	High	High	High	High	High	High	High	High	High	High	High	High	High	High	High	High	High	High	0.934	0.953	0.994	0.967	1.023	27333.6	27913.4
FALSE	High	Master Protein	A0A0J9YUN4	dynamin GTPase OS=Mus musculus OX=10090 GN=Dnm1 PE=1 SV=1	0	631.805	65.5093	44	364	2	1	864	97.234	6.87	High	High	High	High	High	High	High	High	High	High	High	High	High	High	High	High	High	High	High	High	High	High	High	High	High	High	High	High	0.927	0.932	1.038	0.948	1.026	75707.7	77374.8
FALSE	High	Master Protein	P40142	Transketolase OS=Mus musculus OX=10090 GN=Tkt PE=1 SV=1	0	627.823	76.244	29	643	29	1	623	67.588	7.5	High	High	High	High	High	High	High	High	High	High	High	High	High	High	High	High	High	High	High	High	High	High	High	High	High	High	High	High	0.929	0.994	1.053	0.975	1.023	93896.9	96108.7
FALSE	High	Master Protein	Q03265	ATP synthase subunit alpha, mitochondrial OS=Mus musculus OX=10090 GN=Atp5f1a PE=1 SV=1	0	627.401	74.5027	32	1380	32	1	553	59.716	9.19	High	High	High	High	High	High	High	High	High	High	High	High	High	High	High	High	High	High	High	High	High	High	High	High	High	High	High	High	0.939	0.901	1.009	0.958	1.05	218000	225181
FALSE	High	Master Protein	Q52L87	Tubulin alpha chain OS=Mus musculus OX=10090 GN=Tuba1c PE=1 SV=1	0	616.537	79.51	27	2019	1	1	449	49.877	5.1	High	High	High	High	High	High	High	High	High	High	High	High	High	High	High	High	High	High	High	High	High	High	High	High	High	High	High	High	0.936	0.931	1.147	0.602	1.036	3784.9	3772
FALSE	High	Master Protein	Q6ZQ49	Sodium/potassium-transporting ATPase subunit alpha (Fragment) OS=Mus musculus OX=10090 GN=Atp1a2 PE=2 SV=1	0	615.978	44.227	40	977	22	1	1022	112.22	5.6	High	High	High	High	High	High	High	High	High	High	High	High	High	High	High	High	High	High	High	High	High	High	High	High	High	High	High	High	1.011	0.924	0.991	0.971	1.01	12252.4	12592.4
FALSE	High	Master Protein	Q99KI0	Aconitate hydratase, mitochondrial OS=Mus musculus OX=10090 GN=Aco2 PE=1 SV=1	0	611.754	61.6667	35	379	35	1	780	85.41	7.93	High	High	High	High	High	High	High	High	High	High	High	High	High	High	High	High	High	High	High	High	High	High	High	High	High	High	High	High	0.962	0.911	1.037	0.947	1.049	81229.9	83421.1
FALSE	High	Master Protein	P39053	Dynamin-1 OS=Mus musculus OX=10090 GN=Dnm1 PE=1 SV=2	0	609.927	63.6678	43	341	1	1	867	97.741	7.74	High	High	High	High	High	High	High	High	High	High	High	High	High	High	High	High	High	High	High	High	High	High	High	High	High	High	High	High	0.873	0.917	1.015	0.916	1.017	4187.1	4159.9
FALSE	High	Master Protein	A0A668KLC6	Microtubule-associated protein OS=Mus musculus OX=10090 GN=Map2 PE=1 SV=1	0	604.401	45.3997	67	252	56	1	1989	216.046	4.84	High	High	High	High	High	High	High	High	High	High	High	High	High	High	High	High	High	High	High	High	High	High	High	High	High	High	High	High	0.925	0.929	1.038	0.963	1.031	53740.2	55369.1
FALSE	High	Master Protein	Q04447	Creatine kinase B-type OS=Mus musculus OX=10090 GN=Ckb PE=1 SV=1	0	599.262	79.5276	20	1538	19	1	381	42.686	5.67	High	High	High	High	High	High	High	High	High	High	High	High	High	High	High	High	High	High	High	High	High	High	High	High	High	High	High	High	0.907	0.939	1.033	0.94	1.074	166510	165496
FALSE	High	Master Protein	O08599	Syntaxin-binding protein 1 OS=Mus musculus OX=10090 GN=Stxbp1 PE=1 SV=2	0	596.056	70.3704	35	531	35	1	594	67.526	6.96	High	High	High	High	High	High	High	High	High	High	High	High	High	High	High	High	High	High	High	High	High	High	High	High	High	High	High	High	0.941	0.928	1.097	0.969	1.062	91416.7	95281.5
FALSE	High	Master Protein	Q3UJ20	phosphopyruvate hydratase OS=Mus musculus OX=10090 GN=Eno2 PE=2 SV=1	0	596.02	72.5806	20	1577	15	1	434	47.301	5.11	High	High	High	High	High	High	High	High	High	High	High	High	High	High	High	High	High	High	High	High	High	High	High	High	High	High	High	High	0.94	0.956	1.046	0.999	1.046	100721	102753
FALSE	High	Master Protein	Q8BPN8	DmX-like protein 2 OS=Mus musculus OX=10090 GN=Dmxl2 PE=1 SV=3	0	585.107	36.2467	85	189	82	1	3032	337.995	6.42	High	High	High	High	High	High	High	High	High	High	High	High	High	High	High	High	High	High	High	High	High	High	High	High	High	High	High	High	0.912	0.889	1.067	0.895	1.027	39044.7	39783.2
FALSE	High	Master Protein	P19096	Fatty acid synthase OS=Mus musculus OX=10090 GN=Fasn PE=1 SV=2	0	584.59	41.4936	81	212	81	1	2504	272.257	6.58	High	High	High	High	High	High	High	High	High	High	High	High	High	High	High	High	High	High	High	High	High	High	High	High	High	High	High	High	0.922	0.93	1.053	0.946	1.061	36092.6	36891.9
FALSE	High	Master Protein	A0A1L1SQ51	Talin-2 OS=Mus musculus OX=10090 GN=Tln2 PE=1 SV=1	0	584.341	37.1462	73	164	62	1	2544	271.756	5.57	High	High	High	High	High	High	High	High	High	High	High	High	High	High	High	High	High	High	High	High	High	High	High	High	High	High	High	High	0.911	0.917	1.057	0.957	1.025	36134.3	36790.7
FALSE	High	Master Protein	A6ZI44	Fructose-bisphosphate aldolase OS=Mus musculus OX=10090 GN=Aldoa PE=1 SV=1	0	581.22	75.3589	26	1268	11	1	418	45.092	7.91	High	High	High	High	High	High	High	High	High	High	High	High	High	High	High	High	High	High	High	High	High	High	High	High	High	High	High	High	0.954	0.934	1.03	0.975	1.034	187431	194592
FALSE	High	Master Protein	Q3V117	ATP-citrate synthase OS=Mus musculus OX=10090 GN=Acly PE=1 SV=1	0	572.404	56.4941	54	394	54	1	1101	120.718	7.44	High	High	High	High	High	High	High	High	High	High	High	High	High	High	High	High	High	High	High	High	High	High	High	High	High	High	High	High	0.937	0.963	1.059	0.963	1.078	70768.8	72169.2
FALSE	High	Master Protein	Q9QXS1	Plectin OS=Mus musculus OX=10090 GN=Plec PE=1 SV=3	0	571.189	30.3773	123	177	122	1	4691	533.861	5.96	High	High	High	High	High	High	High	High	High	High	High	High	High	High	High	High	High	High	High	High	High	High	High	High	High	High	High	High	0.923	0.974	1.058	0.963	1.099	28208.7	28771
FALSE	High	Master Protein	F6Q750	Microtubule-actin cross-linking factor 1, isoforms 1/2/3/4 (Fragment) OS=Mus musculus OX=10090 GN=Macf1 PE=1 SV=1	0	569.625	29.9165	117	183	1	1	4429	503.919	5.36	High	High	High	High	High	High	High	High	High	High	High	High	High	High	High	High	High	High	High	High	High	High	High	High	High	High	High	High
FALSE	High	Master Protein	O35600	Retinal-specific phospholipid-transporting ATPase ABCA4 OS=Mus musculus OX=10090 GN=Abca4 PE=1 SV=1	0	568.711	37.619	68	231	68	1	2310	260.043	6.2	High	High	High	High	High	High	High	High	High	High	High	High	High	High	High	High	High	High	High	High	High	High	High	High	High	High	High	High	0.931	0.894	0.919	0.932	0.981	43308.8	44438.1
FALSE	High	Master Protein	Q6P4T2	U5 small nuclear ribonucleoprotein 200 kDa helicase OS=Mus musculus OX=10090 GN=Snrnp200 PE=1 SV=1	0	563.803	43.9139	79	232	79	1	2136	244.392	6.06	High	High	High	High	High	High	High	High	High	High	High	High	High	High	High	High	High	High	High	High	High	High	High	High	High	High	High	High	0.928	0.937	0.988	0.92	1.061	47131	47861.3
FALSE	High	Master Protein	Q3TQ70	Beta1 subnuit of GTP-binding protein OS=Mus musculus OX=10090 GN=Gnb1 PE=1 SV=1	0	560.818	80.8824	15	950	6	1	340	37.353	6	High	High	High	High	High	High	High	High	High	High	High	High	High	High	High	High	High	High	High	High	High	High	High	High	High	High	High	High	0.893	0.876	0.919	0.916	1.029	171957	172796
FALSE	High	Master Protein	G5E924	Heterogeneous nuclear ribonucleoprotein L (Fragment) OS=Mus musculus OX=10090 GN=Hnrnpl PE=1 SV=1	0	560.157	63.5772	24	194	24	1	615	66.89	8.18	High	High	High	High	High	High	High	High	High	High	High	High	High	High	High	High	High	High	High	High	High	High	High	High	High	High	High	High	0.885	0.918	1.007	0.862	1.111	49956.5	50966.7
FALSE	High	Master Protein	A0A1S6GWG6	Vacuolar proton pump subunit B OS=Mus musculus OX=10090 GN=Atp6v1b2 PE=2 SV=1	0	554.984	75.3704	26	313	19	1	540	59.241	6.09	High	High	High	High	High	High	High	High	High	High	High	High	High	High	High	High	High	High	High	High	High	High	High	High	High	High	High	High	0.946	0.953	1.054	0.973	1.058	52129	53549.5
FALSE	High	Master Protein	B2RRX1	Actin, beta OS=Mus musculus OX=10090 GN=Actb PE=2 SV=1	0	554.381	69.8667	17	756	7	1	375	41.71	5.48	High	High	High	High	High	High	High	High	High	High	High	High	High	High	High	High	High	High	High	High	High	High	High	High	High	High	High	High	0.928	0.936	1.064	0.975	1.093	110972	112744
FALSE	High	Master Protein	E9PWE8	Dihydropyrimidinase-related protein 3 OS=Mus musculus OX=10090 GN=Dpysl3 PE=1 SV=1	0	552.469	69.8389	31	439	26	1	683	73.838	6.46	High	High	High	High	High	High	High	High	High	High	High	High	High	High	High	High	High	High	High	High	High	High	High	High	High	High	High	High	0.923	0.883	0.965	0.919	1.072	96805.4	97794.4
FALSE	High	Master Protein	P27546	Microtubule-associated protein 4 OS=Mus musculus OX=10090 GN=Map4 PE=1 SV=3	0	550.247	50.2222	41	204	24	1	1125	117.357	4.98	High	High	High	High	High	High	High	High	High	High	High	High	High	High	High	High	High	High	High	High	High	High	High	High	High	High	High	High	0.896	0.925	1.073	0.937	1.086	46304.7	47783.6
FALSE	High	Master Protein	Q571M2	Heat shock 70 kDa protein 4 (Fragment) OS=Mus musculus OX=10090 GN=Hspa4 PE=2 SV=1	0	549.319	62.4731	46	278	43	1	930	103.195	5.88	High	High	High	High	High	High	High	High	High	High	High	High	High	High	High	High	High	High	High	High	High	High	High	High	High	High	High	High	0.903	0.923	1.004	0.941	1.022	61571.2	62605.7
FALSE	High	Master Protein	Q3U6S1	Vimentin OS=Mus musculus OX=10090 GN=Vim PE=2 SV=1	0	539.814	83.4764	38	744	3	1	466	53.641	5.12	High	High	High	High	High	High	High	High	High	High	High	High	High	High	High	High	High	High	High	High	High	High	High	High	High	High	High	High	0.869	0.935	0.995	0.933	1.065	111324	114147
FALSE	High	Master Protein	P06745	Glucose-6-phosphate isomerase OS=Mus musculus OX=10090 GN=Gpi PE=1 SV=4	0	539.236	62.1864	27	467	27	1	558	62.727	8.13	High	High	High	High	High	High	High	High	High	High	High	High	High	High	High	High	High	High	High	High	High	High	High	High	High	High	High	High	0.891	0.884	1.039	1.002	1.065	104403	107779
FALSE	High	Master Protein	Q3UH59	Myosin-10 OS=Mus musculus OX=10090 GN=Myh10 PE=1 SV=1	0	537.484	46.8952	80	273	60	1	2013	233.305	5.57	High	High	High	High	High	High	High	High	High	High	High	High	High	High	High	High	High	High	High	High	High	High	High	High	High	High	High	High	0.789	0.881	0.953	0.869	1.257	42699.2	44161.5
FALSE	High	Master Protein	P14733	Lamin-B1 OS=Mus musculus OX=10090 GN=Lmnb1 PE=1 SV=3	0	532.998	71.9388	39	407	36	1	588	66.745	5.16	High	High	High	High	High	High	High	High	High	High	High	High	High	High	High	High	High	High	High	High	High	High	High	High	High	High	High	High	0.904	0.925	1.084	0.885	1.064	92135.6	94731.2
FALSE	High	Master Protein	P50516	V-type proton ATPase catalytic subunit A OS=Mus musculus OX=10090 GN=Atp6v1a PE=1 SV=2	0	530.917	76.8233	34	567	34	1	617	68.283	5.58	High	High	High	High	High	High	High	High	High	High	High	High	High	High	High	High	High	High	High	High	High	High	High	High	High	High	High	High	0.932	0.915	1.049	0.953	1.024	77568.5	79502.1
FALSE	High	Master Protein	P15105	Glutamine synthetase OS=Mus musculus OX=10090 GN=Glul PE=1 SV=6	0	530	71.5818	20	789	10	1	373	42.092	7.08	High	High	High	High	High	High	High	High	High	High	High	High	High	High	High	High	High	High	High	High	High	High	High	High	High	High	High	High	0.884	0.92	1.015	0.922	1.119	137171	140109
FALSE	High	Master Protein	Q546G4	Serum albumin OS=Mus musculus OX=10090 GN=Alb PE=1 SV=1	0	518.256	75.6579	40	457	40	1	608	68.648	6.07	High	High	High	High	High	High	High	High	High	High	High	High	High	High	High	High	High	High	High	High	High	High	High	High	High	High	High	High	0.926	0.907	0.847	0.979	1	104843	108374
FALSE	High	Master Protein	Q99PV0	Pre-mRNA-processing-splicing factor 8 OS=Mus musculus OX=10090 GN=Prpf8 PE=1 SV=2	0	513.317	40.5567	80	223	80	1	2335	273.443	8.84	High	High	High	High	High	High	High	High	High	High	High	High	High	High	High	High	High	High	High	High	High	High	High	High	High	High	High	High	0.918	0.933	1	0.905	1.079	46043.2	46714.2
FALSE	High	Master Protein	Q9ERD7	Tubulin beta-3 chain OS=Mus musculus OX=10090 GN=Tubb3 PE=1 SV=1	0	511.332	80.4444	24	905	10	1	450	50.386	4.93	High	High	High	High	High	High	High	High	High	High	High	High	High	High	High	High	High	High	High	High	High	High	High	High	High	High	High	High	0.939	0.946	0.99	0.958	1.015	28352.7	28600.9
FALSE	High	Master Protein	P63038	60 kDa heat shock protein, mitochondrial OS=Mus musculus OX=10090 GN=Hspd1 PE=1 SV=1	0	504.932	62.4782	25	508	25	1	573	60.917	6.18	High	High	High	High	High	High	High	High	High	High	High	High	High	High	High	High	High	High	High	High	High	High	High	High	High	High	High	High	0.947	0.926	1.062	0.962	1.018	64138.9	65030.1
FALSE	High	Master Protein	Q3TWV0	Vimentin OS=Mus musculus OX=10090 GN=Vim PE=2 SV=1	0	503.719	75.9657	35	712	1	1	466	53.633	5.16	High	High	High	High	High	High	High	High	High	High	High	High	High	High	High	High	High	High	High	High	High	High	High	High	High	High	High	High	0.77	0.922	0.998	0.902	1.03	2252.5	2240.1
FALSE	High	Master Protein	Q3UGX2	Spectrin beta chain OS=Mus musculus OX=10090 GN=Sptb PE=1 SV=1	0	501.29	42.8939	84	188	75	1	2329	267.925	5.49	High	High	High	High	High	High	High	High	High	High	High	High	High	High	High	High	High	High	High	High	High	High	High	High	High	High	High	High	0.931	0.938	1.053	0.964	1.051	27411.9	28292.7
FALSE	High	Master Protein	Q6P1J1	Crmp1 protein OS=Mus musculus OX=10090 GN=Crmp1 PE=1 SV=1	0	486.451	71.137	30	300	3	1	686	74.174	6.81	High	High	High	High	High	High	High	High	High	High	High	High	High	High	High	High	High	High	High	High	High	High	High	High	High	High	High	High	0.9	0.9	0.989	0.97	1.09	48965.7	50781.5
FALSE	High	Master Protein	G5E829	Plasma membrane calcium-transporting ATPase 1 OS=Mus musculus OX=10090 GN=Atp2b1 PE=1 SV=1	0	480.234	41.2295	37	296	14	1	1220	134.662	5.91	High	High	High	High	High	High	High	High	High	High	High	High	High	High	High	High	High	High	High	High	High	High	High	High	High	High	High	High	0.913	0.911	1.044	0.948	1.026	53336.8	54901.6
FALSE	High	Master Protein	P48722	Heat shock 70 kDa protein 4L OS=Mus musculus OX=10090 GN=Hspa4l PE=1 SV=2	0	480.14	67.3031	44	260	42	1	838	94.322	5.74	High	High	High	High	High	High	High	High	High	High	High	High	High	High	High	High	High	High	High	High	High	High	High	High	High	High	High	High	0.921	0.935	0.995	0.96	1.015	53972.5	55474.7
FALSE	High	Master Protein	A2ARP8	Microtubule-associated protein 1A OS=Mus musculus OX=10090 GN=Map1a PE=1 SV=1	0	479.101	33.8089	75	167	74	1	3014	325.687	5.01	High	High	High	High	High	High	High	High	High	High	High	High	High	High	High	High	High	High	High	High	High	High	High	High	High	High	High	High	0.899	0.899	1.076	0.92	1.075	30407.2	31325.1
FALSE	High	Master Protein	O08788	Dynactin subunit 1 OS=Mus musculus OX=10090 GN=Dctn1 PE=1 SV=3	0	476.555	49.961	50	192	2	1	1281	141.588	5.9	High	High	High	High	High	High	High	High	High	High	High	High	High	High	High	High	High	High	High	High	High	High	High	High	High	High	High	High	0.931	0.932	1.074	0.976	1.048	28489.3	29281
FALSE	High	Master Protein	Q71LX8	Heat shock protein 84b OS=Mus musculus OX=10090 GN=Hsp90ab1 PE=1 SV=1	0	476.251	58.1492	38	599	23	1	724	83.229	5.03	High	High	High	High	High	High	High	High	High	High	High	High	High	High	High	High	High	High	High	High	High	High	High	High	High	High	High	High	0.923	0.94	1.074	0.963	1.009	41240.2	42211.1
FALSE	High	Master Protein	Q99P72	Reticulon-4 OS=Mus musculus OX=10090 GN=Rtn4 PE=1 SV=2	0	469.835	48.0207	33	388	24	1	1162	126.535	4.54	High	High	High	High	High	High	High	High	High	High	High	High	High	High	High	High	High	High	High	High	High	High	High	High	High	High	High	High	0.912	0.917	1.081	0.969	1.033	55139.9	57578.3
FALSE	High	Master Protein	Q8K0A8	Phosphodiesterase OS=Mus musculus OX=10090 GN=Pde6a PE=1 SV=1	0	468.594	56.7442	45	390	31	1	860	99.48	5.55	High	High	High	High	High	High	High	High	High	High	High	High	High	High	High	High	High	High	High	High	High	High	High	High	High	High	High	High	0.964	0.902	0.858	0.922	0.93	68698.3	70029.1
FALSE	High	Master Protein	P97427	Dihydropyrimidinase-related protein 1 OS=Mus musculus OX=10090 GN=Crmp1 PE=1 SV=1	0	465.442	74.4755	28	303	1	1	572	62.129	7.12	High	High	High	High	High	High	High	High	High	High	High	High	High	High	High	High	High	High	High	High	High	High	High	High	High	High	High	High	0.943	1.033	1.05	1.017	1.104	335.7	339.4
FALSE	High	Master Protein	A2AFQ0	HECT-type E3 ubiquitin transferase OS=Mus musculus OX=10090 GN=Huwe1 PE=1 SV=1	0	462.165	21.4938	75	122	75	1	4378	482.389	5.22	High	High	High	High	High	High	High	High	High	High	High	High	High	High	High	High	High	High	High	High	High	High	High	High	High	High	High	High	0.908	0.926	1.027	0.938	1.014	22341.9	22849.5
FALSE	High	Master Protein	Q3V3U0	Alpha-1,4 glucan phosphorylase OS=Mus musculus OX=10090 GN=Pygb PE=2 SV=1	0	456.584	57.7699	40	273	30	1	843	96.654	6.73	High	High	High	High	High	High	High	High	High	High	High	High	High	High	High	High	High	High	High	High	High	High	High	High	High	High	High	High	0.919	0.951	1.065	0.95	1.036	34593.9	35425.7
FALSE	High	Master Protein	P46460	Vesicle-fusing ATPase OS=Mus musculus OX=10090 GN=Nsf PE=1 SV=2	0	454.744	66.2634	42	451	41	1	744	82.561	6.95	High	High	High	High	High	High	High	High	High	High	High	High	High	High	High	High	High	High	High	High	High	High	High	High	High	High	High	High	0.922	0.887	1.043	0.91	1.032	83343.2	85633.4
FALSE	High	Master Protein	Q8VDD5	Myosin-9 OS=Mus musculus OX=10090 GN=Myh9 PE=1 SV=4	0	452.497	35.9184	56	186	40	1	1960	226.232	5.66	High	High	High	High	High	High	High	High	High	High	High	High	High	High	High	High	High	High	High	High	High	High	High	High	High	High	High	High	0.877	0.974	0.995	0.92	1.145	16206.4	16459.7
FALSE	High	Master Protein	Q9WUB3	Glycogen phosphorylase, muscle form OS=Mus musculus OX=10090 GN=Pygm PE=1 SV=3	0	451.043	64.133	48	273	37	1	842	97.225	7.11	High	High	High	High	High	High	High	High	High	High	High	High	High	High	High	High	High	High	High	High	High	High	High	High	High	High	High	High	0.971	0.95	1.053	0.986	1.056	53032.5	54327.3
FALSE	High	Master Protein	E9Q586	Dynactin subunit 1 OS=Mus musculus OX=10090 GN=Dctn1 PE=1 SV=1	0	449.763	51.251	49	188	1	1	1239	136.763	5.45	High	High	High	High	High	High	High	High	High	High	High	High	High	High	High	High	High	High	High	High	High	High	High	High	High	High	High	High	0.937	1.016	1.112	1.045	1.039	392	349.5
FALSE	High	Master Protein	Q8C605	ATP-dependent 6-phosphofructokinase OS=Mus musculus OX=10090 GN=Pfkp PE=1 SV=1	0	445.694	58.801	35	297	31	1	784	85.492	6.89	High	High	High	High	High	High	High	High	High	High	High	High	High	High	High	High	High	High	High	High	High	High	High	High	High	High	High	High	0.91	0.923	0.979	0.941	1.033	60347.1	61669.2
FALSE	High	Master Protein	Q61696	Heat shock 70 kDa protein 1A OS=Mus musculus OX=10090 GN=Hspa1a PE=1 SV=2	0	444.351	72.6989	32	261	5	1	641	70.036	5.72	High	High	High	High	High	High	High	High	High	High	High	High	High	High	High	High	High	High	High	High	High	High	High	High	High	High	High	High	0.946	0.928	0.997	0.944	0.986	42083.3	43182.7
FALSE	High	Master Protein	P05063	Fructose-bisphosphate aldolase C OS=Mus musculus OX=10090 GN=Aldoc PE=1 SV=4	0	443.068	68.8705	21	519	16	1	363	39.37	7.12	High	High	High	High	High	High	High	High	High	High	High	High	High	High	High	High	High	High	High	High	High	High	High	High	High	High	High	High	0.939	0.937	1.02	0.98	1.026	44374.3	46083
FALSE	High	Master Protein	A0A1L1SV25	Alpha-actinin-4 OS=Mus musculus OX=10090 GN=Actn4 PE=1 SV=1	0	438.128	63.412	49	234	2	1	932	107.041	5.36	High	High	High	High	High	High	High	High	High	High	High	High	High	High	High	High	High	High	High	High	High	High	High	High	High	High	High	High	0.885	0.898	0.989	0.991	1.069	47371.6	48265.9
FALSE	High	Master Protein	P17710	Hexokinase-1 OS=Mus musculus OX=10090 GN=Hk1 PE=1 SV=3	0	432.649	51.9507	47	367	40	1	974	108.234	6.8	High	High	High	High	High	High	High	High	High	High	High	High	High	High	High	High	High	High	High	High	High	High	High	High	High	High	High	High	0.93	0.936	1.064	0.936	1.048	69115.4	70416.4
FALSE	High	Master Protein	Q3ULT2	Non-muscle alpha-actinin 4 OS=Mus musculus OX=10090 GN=Actn4 PE=1 SV=1	0	432.071	62.6096	48	233	1	1	912	104.911	5.41	High	High	High	High	High	High	High	High	High	High	High	High	High	High	High	High	High	High	High	High	High	High	High	High	High	High	High	High	0.986	0.993	0.958	0.955	1.052	225.5	239.9
FALSE	High	Master Protein	Q60932	Voltage-dependent anion-selective channel protein 1 OS=Mus musculus OX=10090 GN=Vdac1 PE=1 SV=3	0	431.611	74.6622	16	1261	15	1	296	32.331	8.43	High	High	High	High	High	High	High	High	High	High	High	High	High	High	High	High	High	High	High	High	High	High	High	High	High	High	High	High	0.916	0.929	1.031	0.949	1.052	196135	194392
FALSE	High	Master Protein	P06801	NADP-dependent malic enzyme OS=Mus musculus OX=10090 GN=Me1 PE=1 SV=2	0	428.38	72.2028	28	187	28	1	572	63.913	7.44	High	High	High	High	High	High	High	High	High	High	High	High	High	High	High	High	High	High	High	High	High	High	High	High	High	High	High	High	0.982	0.969	1.045	0.999	1.039	42154.8	42835.7
FALSE	High	Master Protein	Q6ZQ61	MKIAA0723 protein (Fragment) OS=Mus musculus OX=10090 GN=Matr3 PE=2 SV=1	0	428.314	49.5305	35	189	35	1	852	95.219	6.27	High	High	High	High	High	High	High	High	High	High	High	High	High	High	High	High	High	High	High	High	High	High	High	High	High	High	High	High	0.897	0.91	1.07	0.921	1.028	34844.6	36087.7
FALSE	High	Master Protein	P50396	Rab GDP dissociation inhibitor alpha OS=Mus musculus OX=10090 GN=Gdi1 PE=1 SV=3	0	423.862	70.0224	22	341	17	1	447	50.489	5.08	High	High	High	High	High	High	High	High	High	High	High	High	High	High	High	High	High	High	High	High	High	High	High	High	High	High	High	High	0.954	0.922	1.053	0.966	1.049	59015.3	60210.9
FALSE	High	Master Protein	Q3UGZ4	Spectrin beta chain OS=Mus musculus OX=10090 GN=Sptbn2 PE=2 SV=1	0	423.506	33.1658	66	157	55	1	2388	270.768	5.86	High	High	High	High	High	High	High	High	High	High	High	High	High	High	High	High	High	High	High	High	High	High	High	High	High	High	High	High	0.918	0.933	1.075	0.955	1.074	15986.4	16336.8
FALSE	High	Master Protein	E9QNN1	RNA helicase OS=Mus musculus OX=10090 GN=Dhx9 PE=1 SV=1	0	423.42	40.4624	40	256	1	1	1384	149.596	6.83	High	High	High	High	High	High	High	High	High	High	High	High	High	High	High	High	High	High	High	High	High	High	High	High	High	High	High	High	0.834	0.935	0.96	0.861	1.116	39889.2	40492.8
FALSE	High	Master Protein	Q3U7Z6	Phosphoglycerate mutase OS=Mus musculus OX=10090 GN=Pgam1 PE=1 SV=1	0	423.011	70.4724	13	733	13	1	254	28.814	7.18	High	High	High	High	High	High	High	High	High	High	High	High	High	High	High	High	High	High	High	High	High	High	High	High	High	High	High	High	0.928	0.915	0.977	0.991	1.085	128995	134016
FALSE	High	Master Protein	Q8CAQ8	MICOS complex subunit Mic60 OS=Mus musculus OX=10090 GN=Immt PE=1 SV=1	0	422.297	70.6737	45	243	4	1	757	83.848	6.61	High	High	High	High	High	High	High	High	High	High	High	High	High	High	High	High	High	High	High	High	High	High	High	High	High	High	High	High	0.934	0.922	1.051	0.967	1.031	45820.2	46720.4
FALSE	High	Master Protein	Q8BH59	Electrogenic aspartate/glutamate antiporter SLC25A12, mitochondrial OS=Mus musculus OX=10090 GN=Slc25a12 PE=1 SV=1	0	420.099	68.39	34	213	29	1	677	74.523	8.25	High	High	High	High	High	High	High	High	High	High	High	High	High	High	High	High	High	High	High	High	High	High	High	High	High	High	High	High	0.956	0.942	1.013	0.954	1.033	47245.3	47277.8
FALSE	High	Master Protein	P23440	Rod cGMP-specific 3',5'-cyclic phosphodiesterase subunit beta OS=Mus musculus OX=10090 GN=Pde6b PE=2 SV=3	0	419.815	56.5421	42	345	28	1	856	98.471	5.31	High	High	High	High	High	High	High	High	High	High	High	High	High	High	High	High	High	High	High	High	High	High	High	High	High	High	High	High	0.954	0.906	0.865	0.936	0.934	37642.4	38317.7
FALSE	High	Master Protein	Q8CC13	AP complex subunit beta OS=Mus musculus OX=10090 GN=Ap1b1 PE=2 SV=1	0	416.661	52.8856	43	227	1	1	953	104.931	5.06	High	High	High	High	High	High	High	High	High	High	High	High	High	High	High	High	High	High	High	High	High	High	High	High	High	High	High	High	0.926	0.938	1.036	0.97	1.056	46200.8	46574.5
FALSE	High	Master Protein	Q542X7	T-complex protein 1 subunit beta OS=Mus musculus OX=10090 GN=Cct2 PE=1 SV=1	0	416.125	72.1495	28	293	28	1	535	57.441	6.4	High	High	High	High	High	High	High	High	High	High	High	High	High	High	High	High	High	High	High	High	High	High	High	High	High	High	High	High	0.939	0.943	1.019	0.988	1.053	45593.5	47057.1
FALSE	High	Master Protein	Q8VEK3	Heterogeneous nuclear ribonucleoprotein U OS=Mus musculus OX=10090 GN=Hnrnpu PE=1 SV=1	0	415.234	45.75	27	353	27	1	800	87.863	6.24	High	High	High	High	High	High	High	High	High	High	High	High	High	High	High	High	High	High	High	High	High	High	High	High	High	High	High	High	0.873	0.904	1.029	0.873	1.078	68950	70425.2
FALSE	High	Master Protein	E9PZ43	Microtubule-associated protein OS=Mus musculus OX=10090 GN=Map4 PE=1 SV=3	0	415.071	56.4845	38	149	21	1	933	97.736	9.09	High	High	High	High	High	High	High	High	High	High	High	High	High	High	High	High	High	High	High	High	High	High	High	High	High	High	High	High	0.905	0.932	1.056	0.961	1.059	15814.9	16163.9
FALSE	High	Master Protein	D3Z656	phosphoinositide 5-phosphatase OS=Mus musculus OX=10090 GN=Synj1 PE=1 SV=1	0	413.249	35.532	45	176	45	1	1607	176.222	7.72	High	High	High	High	High	High	High	High	High	High	High	High	High	High	High	High	High	High	High	High	High	High	High	High	High	High	High	High	0.919	0.928	1.025	0.947	1.037	41244.1	42367.6
FALSE	High	Master Protein	P12382	ATP-dependent 6-phosphofructokinase, liver type OS=Mus musculus OX=10090 GN=Pfkl PE=1 SV=4	0	411.975	54.1026	30	273	24	1	780	85.305	7.17	High	High	High	High	High	High	High	High	High	High	High	High	High	High	High	High	High	High	High	High	High	High	High	High	High	High	High	High	0.945	0.958	1.008	0.993	1.036	34553	35947.3
FALSE	High	Master Protein	O70133	ATP-dependent RNA helicase A OS=Mus musculus OX=10090 GN=Dhx9 PE=1 SV=2	0	408.28	40.5797	40	222	1	1	1380	149.381	6.83	High	High	High	High	High	High	High	High	High	High	High	High	High	High	High	High	High	High	High	High	High	High	High	High	High	High	High	High
FALSE	High	Master Protein	P58252	Elongation factor 2 OS=Mus musculus OX=10090 GN=Eef2 PE=1 SV=2	0	404.652	54.662	39	222	38	1	858	95.253	6.83	High	High	High	High	High	High	High	High	High	High	High	High	High	High	High	High	High	High	High	High	High	High	High	High	High	High	High	High	0.945	0.959	1.034	1.001	1.049	46358	47562
FALSE	High	Master Protein	O35643	AP-1 complex subunit beta-1 OS=Mus musculus OX=10090 GN=Ap1b1 PE=1 SV=2	0	402.076	53.1283	43	225	1	1	943	103.869	5.17	High	High	High	High	High	High	High	High	High	High	High	High	High	High	High	High	High	High	High	High	High	High	High	High	High	High	High	High
FALSE	High	Master Protein	D3Z4J3	Unconventional myosin-Va OS=Mus musculus OX=10090 GN=Myo5a PE=1 SV=1	0	400.892	39.6765	68	168	61	1	1855	215.388	8.5	High	High	High	High	High	High	High	High	High	High	High	High	High	High	High	High	High	High	High	High	High	High	High	High	High	High	High	High	0.915	0.932	1.008	0.917	1.136	40770.9	42049.8
FALSE	High	Master Protein	Q80TJ1	Calcium-dependent secretion activator 1 OS=Mus musculus OX=10090 GN=Cadps PE=1 SV=3	0	400.694	38.3764	43	190	5	1	1355	153.016	5.74	High	High	High	High	High	High	High	High	High	High	High	High	High	High	High	High	High	High	High	High	High	High	High	High	High	High	High	High	0.903	0.925	1.08	0.96	1.059	48088.6	48391.7
FALSE	High	Master Protein	Q3UIQ2	NADH-ubiquinone oxidoreductase 75 kDa subunit, mitochondrial OS=Mus musculus OX=10090 GN=Ndufs1 PE=2 SV=1	0	400.27	66.4374	35	217	35	1	727	79.698	5.72	High	High	High	High	High	High	High	High	High	High	High	High	High	High	High	High	High	High	High	High	High	High	High	High	High	High	High	High	0.964	0.945	1.015	0.965	1.026	36515.3	37243
FALSE	High	Master Protein	P17751	Triosephosphate isomerase OS=Mus musculus OX=10090 GN=Tpi1 PE=1 SV=5	0	397.996	73.0924	14	667	14	1	249	26.696	7.3	High	High	High	High	High	High	High	High	High	High	High	High	High	High	High	High	High	High	High	High	High	High	High	High	High	High	High	High	0.843	0.85	1.072	0.914	1.184	149537	148902
FALSE	High	Master Protein	Q3TCI7	L-lactate dehydrogenase OS=Mus musculus OX=10090 GN=Ldha PE=2 SV=1	0	392.861	74.6988	21	873	2	1	332	36.476	7.43	High	High	High	High	High	High	High	High	High	High	High	High	High	High	High	High	High	High	High	High	High	High	High	High	High	High	High	High	0.9	0.938	0.988	1.002	1.064	114490	115279
FALSE	High	Master Protein	Q3U7N2	MICOS complex subunit MIC60 OS=Mus musculus OX=10090 GN=Immt PE=2 SV=1	0	390.692	65.857	42	225	1	1	741	82.462	6.79	High	High	High	High	High	High	High	High	High	High	High	High	High	High	High	High	High	High	High	High	High	High	High	High	High	High	High	High	0.948	0.898	1.036	1.036	0.962	1332.5	1411.8
FALSE	High	Master Protein	Q60597	2-oxoglutarate dehydrogenase complex component E1 OS=Mus musculus OX=10090 GN=Ogdh PE=1 SV=3	0	390.337	52.7859	41	157	2	1	1023	116.375	6.83	High	High	High	High	High	High	High	High	High	High	High	High	High	High	High	High	High	High	High	High	High	High	High	High	High	High	High	High	0.969	0.941	1.001	0.956	1.053	31829.9	32710.1
FALSE	High	Master Protein	D0VYV6	Band 4.1-like protein 3 OS=Mus musculus OX=10090 GN=Epb41l3 PE=1 SV=1	0	389.769	50.2744	37	224	0	1	911	101.356	5.33	High	High	High	High	High	High	High	High	High	High	High	High	High	High	High	High	High	High	High	High	High	High	High	High	High	High	High	High	0.903	0.898	1.045	0.939	1.036	31729.1	32620.3
FALSE	High	Master Protein	Q7TSJ2	Microtubule-associated protein 6 OS=Mus musculus OX=10090 GN=Map6 PE=1 SV=2	0	388.338	61.2583	48	141	48	1	906	96.391	9.5	High	High	High	High	High	High	High	High	High	High	High	High	High	High	High	High	High	High	High	High	High	High	High	High	High	High	High	High	0.886	0.885	1.14	0.914	1.054	33096.7	34267.3
FALSE	High	Master Protein	Q3THB4	L-lactate dehydrogenase OS=Mus musculus OX=10090 GN=Ldha PE=2 SV=1	0	388.127	74.6988	21	800	2	1	332	36.476	7.43	High	High	High	High	High	High	High	High	High	High	High	High	High	High	High	High	High	High	High	High	High	High	High	High	High	High	High	High	0.922	0.965	0.972	0.97	0.971	4257.2	4164.3
FALSE	High	Master Protein	Q66JR7	Pgm2 protein (Fragment) OS=Mus musculus OX=10090 GN=Pgm1 PE=2 SV=1	0	384.559	68.8136	30	175	30	1	590	64.118	6.76	High	High	High	High	High	High	High	High	High	High	High	High	High	High	High	High	High	High	High	High	High	High	High	High	High	High	High	High	0.921	0.944	1.032	0.982	1.037	47333.4	48678.1
FALSE	High	Master Protein	O88935	Synapsin-1 OS=Mus musculus OX=10090 GN=Syn1 PE=1 SV=2	0	383.378	57.7904	24	155	23	1	706	74.052	9.8	High	High	High	High	High	High	High	High	High	High	High	High	High	High	High	High	High	High	High	High	High	High	High	High	High	High	High	High	0.901	0.905	1.092	0.938	1.021	25872	26670.6
FALSE	High	Master Protein	Q64331	Unconventional myosin-VI OS=Mus musculus OX=10090 GN=Myo6 PE=1 SV=2	0	383.296	42.2345	49	143	49	1	1262	145.714	8.47	High	High	High	High	High	High	High	High	High	High	High	High	High	High	High	High	High	High	High	High	High	High	High	High	High	High	High	High	0.936	0.964	1.029	0.954	1.066	29526.9	30473.8
FALSE	High	Master Protein	P08113	Endoplasmin OS=Mus musculus OX=10090 GN=Hsp90b1 PE=1 SV=2	0	381.429	59.1022	38	287	37	1	802	92.418	4.82	High	High	High	High	High	High	High	High	High	High	High	High	High	High	High	High	High	High	High	High	High	High	High	High	High	High	High	High	0.938	0.96	1.07	0.984	1.001	44528.2	45270.8
FALSE	High	Master Protein	A7YY80	130kDa Protein 4.1B MEF cell isoform OS=Mus musculus OX=10090 GN=Epb41l3 PE=1 SV=1	0	379.099	52.5114	37	206	3	1	876	97.538	5.43	High	High	High	High	High	High	High	High	High	High	High	High	High	High	High	High	High	High	High	High	High	High	High	High	High	High	High	High	0.846	0.92	1.031	0.899	1.032	2365.5	2339
FALSE	High	Master Protein	P38647	Stress-70 protein, mitochondrial OS=Mus musculus OX=10090 GN=Hspa9 PE=1 SV=3	0	377.83	56.8483	32	193	31	1	679	73.416	6.07	High	High	High	High	High	High	High	High	High	High	High	High	High	High	High	High	High	High	High	High	High	High	High	High	High	High	High	High	0.968	0.954	1.058	0.959	1.043	44066.3	45088.2
FALSE	High	Master Protein	D3Z7P3	Glutaminase kidney isoform, mitochondrial OS=Mus musculus OX=10090 GN=Gls PE=1 SV=1	0	377.677	54.1543	25	137	20	1	674	73.916	7.99	High	High	High	High	High	High	High	High	High	High	High	High	High	High	High	High	High	High	High	High	High	High	High	High	High	High	High	High	0.994	0.93	1.075	0.99	1.069	37479.5	38395
FALSE	High	Master Protein	Q69ZW4	MKIAA0899 protein (Fragment) OS=Mus musculus OX=10090 GN=Ap2a2 PE=2 SV=1	0	376.916	50.0517	40	178	27	1	967	107.275	8.29	High	High	High	High	High	High	High	High	High	High	High	High	High	High	High	High	High	High	High	High	High	High	High	High	High	High	High	High	0.912	0.943	1.038	0.943	1.037	26901.3	26596.6
FALSE	High	Master Protein	A2A841	Protein 4.1 OS=Mus musculus OX=10090 GN=Epb41 PE=1 SV=1	0	373.292	51.5535	33	200	17	1	869	97.18	5.49	High	High	High	High	High	High	High	High	High	High	High	High	High	High	High	High	High	High	High	High	High	High	High	High	High	High	High	High	0.94	0.942	1.046	0.961	1.028	36264.7	37367.2
FALSE	High	Master Protein	Q9JJZ2	Tubulin alpha-8 chain OS=Mus musculus OX=10090 GN=Tuba8 PE=1 SV=1	0	372.479	47.4388	18	1285	6	1	449	50.02	5.1	High	High	High	High	High	High	High	High	High	High	High	High	High	High	High	High	High	High	High	High	High	High	High	High	High	High	High	High	0.91	0.957	0.999	0.973	1.008	1052.6	1030.2
FALSE	High	Master Protein	D5L240	Calcium-transporting ATPase OS=Mus musculus OX=10090 GN=Atp2b2 PE=2 SV=1	0	370.925	37.0072	36	174	2	1	1243	136.71	6.02	High	High	High	High	High	High	High	High	High	High	High	High	High	High	High	High	High	High	High	High	High	High	High	High	High	High	High	High	0.924	0.98	1.059	0.972	1.043	14214.1	14745.8
FALSE	High	Master Protein	A0A0R4J1N0	Dihydropyrimidinase-related protein 4 OS=Mus musculus OX=10090 GN=Dpysl4 PE=1 SV=1	0	370.542	68.9713	29	221	28	1	593	64.263	7.09	High	High	High	High	High	High	High	High	High	High	High	High	High	High	High	High	High	High	High	High	High	High	High	High	High	High	High	High	0.924	0.919	1.019	0.962	1.025	28308.1	29562.1
FALSE	High	Master Protein	P20612	Guanine nucleotide-binding protein G(t) subunit alpha-1 OS=Mus musculus OX=10090 GN=Gnat1 PE=1 SV=3	0	370.048	57.7143	16	1011	12	1	350	39.941	5.62	High	High	High	High	High	High	High	High	High	High	High	High	High	High	High	High	High	High	High	High	High	High	High	High	High	High	High	High	0.916	0.851	0.873	0.889	0.894	169338	173711
FALSE	High	Master Protein	Q91V14	Solute carrier family 12 member 5 OS=Mus musculus OX=10090 GN=Slc12a5 PE=1 SV=2	0	365.426	37.4341	33	181	27	1	1138	126.189	6.74	High	High	High	High	High	High	High	High	High	High	High	High	High	High	High	High	High	High	High	High	High	High	High	High	High	High	High	High	0.903	0.879	1.043	0.892	1.029	38499.3	39169
FALSE	High	Master Protein	P52785	Retinal guanylyl cyclase 1 OS=Mus musculus OX=10090 GN=Gucy2e PE=1 SV=2	0	365.085	45.1264	36	152	30	1	1108	120.562	7.77	High	High	High	High	High	High	High	High	High	High	High	High	High	High	High	High	High	High	High	High	High	High	High	High	High	High	High	High	0.942	0.899	0.881	0.919	0.939	26766.3	27490.3
FALSE	High	Master Protein	P61922	4-aminobutyrate aminotransferase, mitochondrial OS=Mus musculus OX=10090 GN=Abat PE=1 SV=1	0	365.012	77.8	27	196	27	1	500	56.416	8.09	High	High	High	High	High	High	High	High	High	High	High	High	High	High	High	High	High	High	High	High	High	High	High	High	High	High	High	High	0.898	0.911	1.107	1.013	1.13	43264.9	43699.1
FALSE	High	Master Protein	Q8CGC7	Bifunctional glutamate/proline--tRNA ligase OS=Mus musculus OX=10090 GN=Eprs1 PE=1 SV=4	0	364.214	43.9153	49	110	48	1	1512	169.972	7.66	High	High	High	High	High	High	High	High	High	High	High	High	High	High	High	High	High	High	High	High	High	High	High	High	High	High	High	High	0.954	0.95	1.037	0.966	1.05	23322.7	24072.3
FALSE	High	Master Protein	Q5FWJ5	Heterogeneous nuclear ribonucleoprotein K OS=Mus musculus OX=10090 GN=Hnrnpk PE=2 SV=1	0	363.652	62.5	23	330	1	1	464	50.996	5.33	High	High	High	High	High	High	High	High	High	High	High	High	High	High	High	High	High	High	High	High	High	High	High	High	High	High	High	High	0.976	0.987	1.088	1.03	1.165	2980.6	3213.2
FALSE	High	Master Protein	Q5SWR1	AP complex subunit beta OS=Mus musculus OX=10090 GN=Ap2b1 PE=2 SV=1	0	363.039	50.368	41	190	22	1	951	105.655	5.34	High	High	High	High	High	High	High	High	High	High	High	High	High	High	High	High	High	High	High	High	High	High	High	High	High	High	High	High	0.896	0.93	1.076	0.962	1.057	20020.8	20496.6
FALSE	High	Master Protein	Z4YJV4	oxoglutarate dehydrogenase (succinyl-transferring) OS=Mus musculus OX=10090 GN=Ogdh PE=1 SV=1	0	362.401	49.264	40	154	1	1	1019	115.953	6.98	High	High	High	High	High	High	High	High	High	High	High	High	High	High	High	High	High	High	High	High	High	High	High	High	High	High	High	High	1.109	1.266	0.926	0.947	1.145	83.9	81.6
FALSE	High	Master Protein	Q76MZ3	Serine/threonine-protein phosphatase 2A 65 kDa regulatory subunit A alpha isoform OS=Mus musculus OX=10090 GN=Ppp2r1a PE=1 SV=3	0	362.214	56.8761	25	142	19	1	589	65.281	5.11	High	High	High	High	High	High	High	High	High	High	High	High	High	High	High	High	High	High	High	High	High	High	High	High	High	High	High	High	0.963	0.967	1.073	1.019	1.077	29529	29815.1
FALSE	High	Master Protein	P00920	Carbonic anhydrase 2 OS=Mus musculus OX=10090 GN=Ca2 PE=1 SV=4	0	360.495	62.6923	11	494	11	1	260	29.015	7.01	High	High	High	High	High	High	High	High	High	High	High	High	High	High	High	High	High	High	High	High	High	High	High	High	High	High	High	High	0.892	0.857	0.924	0.953	1.114	86647.5	90255.5
FALSE	High	Master Protein	P26645	Myristoylated alanine-rich C-kinase substrate OS=Mus musculus OX=10090 GN=Marcks PE=1 SV=2	0	360.174	90.9385	14	149	14	1	309	29.644	4.34	High	High	High	High	High	Not Found	Not Found	High	High	High	High	High	High	High	High	High	High	High	High	High	High	High	High	High	High	High	High	High	0.931	0.933	1.096	0.968	1.057	40033.7	41176.1
FALSE	High	Master Protein	G5E866	Splicing factor 3B subunit 1 OS=Mus musculus OX=10090 GN=Sf3b1 PE=1 SV=1	0	358.469	44.3252	41	142	41	1	1304	145.738	7.09	High	High	High	High	High	High	High	High	High	High	High	High	High	High	High	High	High	High	High	High	High	High	High	High	High	High	High	High	0.937	0.935	1.091	0.965	1.063	22632.3	22894.1
FALSE	High	Master Protein	E9QLL2	dynamin GTPase OS=Mus musculus OX=10090 GN=Dnm3 PE=1 SV=1	0	356.404	57.1263	40	197	25	1	863	97.213	8.56	High	High	High	High	High	High	High	High	High	High	High	High	High	High	High	High	High	High	High	High	High	High	High	High	High	High	High	High	0.932	0.94	1.066	0.966	1.034	23932.2	24209.8
FALSE	High	Master Protein	K3W4R2	Myosin-14 OS=Mus musculus OX=10090 GN=Myh14 PE=1 SV=1	0	355.858	33.4	59	138	52	1	2000	228.422	5.58	High	High	High	High	High	High	High	High	High	High	High	High	High	High	High	High	High	High	High	High	High	High	High	High	High	High	High	High	0.878	0.944	1.008	0.922	1.135	17811	18459.4
FALSE	High	Master Protein	P46096	Synaptotagmin-1 OS=Mus musculus OX=10090 GN=Syt1 PE=1 SV=1	0	354.697	62.4703	22	510	17	1	421	47.388	8.53	High	High	High	High	High	High	High	High	High	High	High	High	High	High	High	High	High	High	High	High	High	High	High	High	High	High	High	High	0.919	0.936	1.057	0.96	1.072	88688	89073.4
FALSE	High	Master Protein	P20029	Endoplasmic reticulum chaperone BiP OS=Mus musculus OX=10090 GN=Hspa5 PE=1 SV=3	0	353.78	56.3359	32	271	29	1	655	72.377	5.16	High	High	High	High	High	High	High	High	High	High	High	High	High	High	High	High	High	High	High	High	High	High	High	High	High	High	High	High	0.94	0.922	1.039	0.924	1.059	51302.5	52266.2
FALSE	High	Master Protein	A0A0R4J0Q5	Lamin-B2 OS=Mus musculus OX=10090 GN=Lmnb2 PE=1 SV=1	0	352.328	64.878	36	274	33	1	615	69.043	5.55	High	High	High	High	High	High	High	High	High	High	High	High	High	High	High	High	High	High	High	High	High	High	High	High	High	High	High	High	0.896	0.94	1.118	0.96	1.097	41701.9	42524.3
FALSE	High	Master Protein	A1E2B8	Inducible heat shock protein 70 OS=Mus musculus OX=10090 PE=3 SV=1	0	351.561	58.0343	28	258	1	1	641	70.088	5.72	High	High	High	High	High	High	High	High	High	High	High	High	High	High	High	High	High	High	High	High	High	High	High	High	High	High	High	High	0.984	0.987	1.092	1.038	1.009	698.8	703.5
FALSE	High	Master Protein	Q91VR5	ATP-dependent RNA helicase DDX1 OS=Mus musculus OX=10090 GN=Ddx1 PE=1 SV=1	0	349.432	60	37	172	37	1	740	82.448	7.21	High	High	High	High	High	High	High	High	High	High	High	High	High	High	High	High	High	High	High	High	High	High	High	High	High	High	High	High	0.945	0.965	1.047	0.975	1.062	31918.9	32453.1
FALSE	High	Master Protein	W6PPR4	480-kDa ankyrinG OS=Mus musculus OX=10090 GN=Ank3 PE=4 SV=1	0	347.682	16.7821	58	108	48	1	4332	473.49	6.52	High	High	High	High	High	High	High	High	High	High	High	High	High	High	High	High	High	High	High	High	High	High	High	High	High	High	High	High	0.934	0.934	1.049	0.953	1.063	18739.6	19162.5
FALSE	High	Master Protein	Q3TL71	Heterogeneous nuclear ribonucleoprotein K OS=Mus musculus OX=10090 GN=Hnrnpk PE=2 SV=1	0	342.617	62.5	23	321	1	1	464	50.976	5.45	High	High	High	High	High	High	High	High	High	High	High	High	High	High	High	High	High	High	High	High	High	High	High	High	High	High	High	High	0.995	0.967	1.051	1.014	1.166	679.3	735
FALSE	High	Master Protein	E9Q828	Calcium-transporting ATPase OS=Mus musculus OX=10090 GN=Atp2b4 PE=1 SV=1	0	339.626	31.4846	31	148	19	1	1172	129.175	6.73	High	High	High	High	High	High	High	High	High	High	High	High	High	High	High	High	High	High	High	High	High	High	High	High	High	High	High	High	0.933	0.924	1.054	0.961	1.041	9535.1	9924
FALSE	High	Master Protein	B2M1R6	Heterogeneous nuclear ribonucleoprotein K OS=Mus musculus OX=10090 GN=Hnrnpk PE=1 SV=1	0	338.962	60.4545	23	320	1	1	440	48.532	5.54	High	High	High	High	High	High	High	High	High	High	High	High	High	High	High	High	High	High	High	High	High	High	High	High	High	High	High	High	0.878	0.937	1.01	0.913	1.081	55098.3	55236.7
FALSE	High	Master Protein	S4R1C4	Calcium-transporting ATPase OS=Mus musculus OX=10090 GN=Atp2b2 PE=1 SV=1	0	337.751	35.9619	34	153	2	1	1154	127.221	6.32	High	High	High	High	High	High	High	High	High	High	High	High	High	High	High	High	High	High	High	High	High	High	High	High	High	High	High	High
FALSE	High	Master Protein	Q64727	Vinculin OS=Mus musculus OX=10090 GN=Vcl PE=1 SV=4	0	337.256	55.5347	46	87	46	1	1066	116.644	6	High	High	High	High	High	High	High	High	High	High	High	High	High	High	High	High	High	High	High	High	High	High	High	High	High	High	High	High	0.916	0.915	1.063	0.957	1.017	21023	21556.9
FALSE	High	Master Protein	E9PZD8	Ceruloplasmin OS=Mus musculus OX=10090 GN=Cp PE=1 SV=1	0	336.426	47.1455	39	134	1	1	1086	124.132	5.88	High	High	High	High	High	High	High	High	High	High	High	High	High	High	High	High	High	High	High	High	High	High	High	High	High	High	High	High	0.868	1.067	0.941	0.93	1.097	243.2	241
FALSE	High	Master Protein	Q5DTI2	P-type Ca(2+) transporter (Fragment) OS=Mus musculus OX=10090 GN=Atp2a2 PE=2 SV=1	0	335.031	44.3921	38	178	38	1	1061	116.525	5.5	High	High	High	High	High	High	High	High	High	High	High	High	High	High	High	High	High	High	High	High	High	High	High	High	High	High	High	High	0.842	0.846	1.063	0.872	1.156	41473	39448.3
FALSE	High	Master Protein	G3X8Q5	Ceruloplasmin OS=Mus musculus OX=10090 GN=Cp PE=1 SV=1	0	334.087	47.0968	39	133	1	1	1085	124.061	5.88	High	High	High	High	High	High	High	High	High	High	High	High	High	High	High	High	High	High	High	High	High	High	High	High	High	High	High	High	0.966	1.037	1.016	1.027	1.093	33892.3	34286.6
FALSE	High	Master Protein	Q6ZQ38	Cullin-associated NEDD8-dissociated protein 1 OS=Mus musculus OX=10090 GN=Cand1 PE=1 SV=2	0	332.867	39.7561	41	175	40	1	1230	136.245	5.78	High	High	High	High	High	High	High	High	High	High	High	High	High	High	High	High	High	High	High	High	High	High	High	High	High	High	High	High	0.88	0.892	1.011	0.986	1.083	39739.4	40376.8
FALSE	High	Master Protein	P17426	AP-2 complex subunit alpha-1 OS=Mus musculus OX=10090 GN=Ap2a1 PE=1 SV=1	0	331.196	52.61	43	164	30	1	977	107.596	7.03	High	High	High	High	High	High	High	High	High	High	High	High	High	High	High	High	High	High	High	High	High	High	High	High	High	High	High	High	0.917	0.93	1.043	0.946	1.05	39155.6	39832.6
FALSE	High	Master Protein	Q5XG69	Soluble lamin-associated protein of 75 kDa OS=Mus musculus OX=10090 GN=Fam169a PE=1 SV=3	0	330.577	51.7293	19	141	19	1	665	73.195	4.68	High	High	High	High	High	High	High	High	High	High	High	High	High	High	High	High	High	High	High	High	High	High	High	High	High	High	High	High	0.923	0.901	1.084	0.916	1.046	36442.6	37415
FALSE	High	Master Protein	A1A4T2	Alpha glucosidase 2 alpha neutral subunit OS=Mus musculus OX=10090 GN=Ganab PE=1 SV=1	0	328.391	44.9275	35	149	35	1	966	109.335	6.15	High	High	High	High	High	High	High	High	High	High	High	High	High	High	High	High	High	High	High	High	High	High	High	High	High	High	High	High	0.951	0.959	1.034	0.958	1.036	27376.6	27902.2
FALSE	High	Master Protein	K3W4T3	V-type proton ATPase subunit a OS=Mus musculus OX=10090 GN=Atp6v0a1 PE=1 SV=1	0	326.367	33.4129	22	216	20	1	838	96.364	6.84	High	High	High	High	High	High	High	High	High	High	High	High	High	High	High	High	High	High	High	High	High	High	High	High	High	High	High	High	0.805	0.943	1.059	0.979	1.247	38184.1	33662.2
FALSE	High	Master Protein	O08528	Hexokinase-2 OS=Mus musculus OX=10090 GN=Hk2 PE=1 SV=1	0	326.248	42.4209	35	190	31	1	917	102.469	6.11	High	High	High	High	High	High	High	High	High	High	High	High	High	High	High	High	High	High	High	High	High	High	High	High	High	High	High	High	0.853	0.871	0.962	0.904	1.17	37504.2	35318.3
FALSE	High	Master Protein	Q8VIJ6	Splicing factor, proline- and glutamine-rich OS=Mus musculus OX=10090 GN=Sfpq PE=1 SV=1	0	325.828	41.3448	25	242	24	1	699	75.394	9.44	High	High	High	High	High	High	High	High	High	High	High	High	High	High	High	High	High	High	High	High	High	High	High	High	High	High	High	High	0.886	0.918	1.085	0.902	1.065	29821.1	30824.3
FALSE	High	Master Protein	F6ZDS4	Nucleoprotein TPR OS=Mus musculus OX=10090 GN=Tpr PE=1 SV=1	0	325.191	27.3961	65	116	65	1	2431	273.824	5.03	High	High	High	High	High	High	High	High	High	High	High	High	High	High	High	High	High	High	High	High	High	High	High	High	High	High	High	High	0.867	0.87	1.075	0.937	1.077	24433.3	25263.5
FALSE	High	Master Protein	Q3UPA3	Rab GDP dissociation inhibitor (Fragment) OS=Mus musculus OX=10090 GN=Gdi2 PE=2 SV=1	0	321.572	63.0859	24	170	19	1	512	57.7	7.94	High	High	High	High	High	High	High	High	High	High	High	High	High	High	High	High	High	High	High	High	High	High	High	High	High	High	High	High	0.884	0.949	1.072	0.966	1.089	48062.2	46415.2
FALSE	High	Master Protein	Q6A0E3	116 kDa U5 small nuclear ribonucleoprotein component (Fragment) OS=Mus musculus OX=10090 GN=Eftud2 PE=2 SV=1	0	319.714	53.5861	40	103	39	1	976	109.737	5	High	High	High	High	High	High	High	High	High	High	High	High	High	High	High	High	High	High	High	High	High	High	High	High	High	High	High	High	0.921	0.92	0.977	0.917	1.066	21188.1	21740.5
FALSE	High	Master Protein	A2AGT5	Cytoskeleton-associated protein 5 OS=Mus musculus OX=10090 GN=Ckap5 PE=1 SV=1	0	319.68	25.7382	47	108	47	1	2032	225.492	7.96	High	High	High	High	High	High	High	High	High	High	High	High	High	High	High	High	High	High	High	High	High	High	High	High	High	High	High	High	0.898	0.923	1.062	0.95	1.017	17259.7	17568.1
FALSE	High	Master Protein	Q9DB77	Cytochrome b-c1 complex subunit 2, mitochondrial OS=Mus musculus OX=10090 GN=Uqcrc2 PE=1 SV=1	0	318.301	73.7307	23	177	23	1	453	48.205	9.25	High	High	High	High	High	High	High	High	High	High	High	High	High	High	High	High	High	High	High	High	High	High	High	High	High	High	High	High	0.938	0.929	1.015	0.972	1.026	43148.6	44265.8
FALSE	High	Master Protein	P08249	Malate dehydrogenase, mitochondrial OS=Mus musculus OX=10090 GN=Mdh2 PE=1 SV=3	0	317.349	65.6805	18	287	18	1	338	35.589	8.68	Not Found	High	High	High	High	High	High	High	High	High	High	High	High	High	High	High	High	High	High	High	High	High	High	High	High	High	High	High	0.936	0.933	1.083	0.977	1.049	74828.9	75302.2
FALSE	High	Master Protein	Q9CW03	Structural maintenance of chromosomes protein 3 OS=Mus musculus OX=10090 GN=Smc3 PE=1 SV=2	0	316.042	40.6738	48	120	47	1	1217	141.468	7.18	High	High	High	High	High	High	High	High	High	High	High	High	High	High	High	High	High	High	High	High	High	High	High	High	High	High	High	High	0.948	0.969	1.002	0.967	1.067	26877.9	27638.6
FALSE	High	Master Protein	A0A1S6GWJ8	Heterogeneous nuclear ribonucleoprotein M OS=Mus musculus OX=10090 GN=Hnrnpm PE=2 SV=1	0	315.121	53.3993	35	197	35	1	809	86.437	9.11	High	High	High	High	High	High	High	High	High	High	High	High	High	High	High	High	High	High	High	High	High	High	High	High	High	High	High	High	0.924	0.935	1.052	0.96	1.043	44647.9	46079.9
FALSE	High	Master Protein	O88569	Heterogeneous nuclear ribonucleoproteins A2/B1 OS=Mus musculus OX=10090 GN=Hnrnpa2b1 PE=1 SV=2	0	315.114	64.8725	21	558	19	1	353	37.38	8.95	High	High	High	High	High	High	High	High	High	High	High	High	High	High	High	High	High	High	High	High	High	High	High	High	High	High	High	High	0.823	0.866	0.971	0.802	1.18	95309.1	98209.5
FALSE	High	Master Protein	Q3TF14	Adenosylhomocysteinase OS=Mus musculus OX=10090 GN=Ahcy PE=1 SV=1	0	314.793	71.9907	24	169	23	1	432	47.657	6.54	Not Found	High	High	High	High	High	High	High	High	High	High	High	High	High	High	High	High	High	High	High	High	High	High	High	High	High	High	High	0.949	0.952	1.018	0.98	1.036	35816.3	37097.1
FALSE	High	Master Protein	Q3UD67	Alanine--tRNA ligase OS=Mus musculus OX=10090 GN=Aars PE=2 SV=1	0	314.189	42.6653	35	128	35	1	968	106.811	5.72	High	High	High	High	High	High	High	High	High	High	High	High	High	High	High	High	High	High	High	High	High	High	High	High	High	High	High	High	0.936	0.942	1.012	0.955	1.02	31333.6	32408
FALSE	High	Master Protein	P24527	Leukotriene A-4 hydrolase OS=Mus musculus OX=10090 GN=Lta4h PE=1 SV=4	0	313.056	65.3028	33	148	33	1	611	69.007	6.42	High	High	High	High	High	High	High	High	High	High	High	High	High	High	High	High	High	High	High	High	High	High	High	High	High	High	High	High	0.935	0.938	1.048	0.994	1.053	29199	30204.8
FALSE	High	Master Protein	A0A286YDY4	Band 4.1-like protein 3 (Fragment) OS=Mus musculus OX=10090 GN=Epb41l3 PE=1 SV=1	0	312.429	40.493	27	188	1	1	852	94.595	5.15	High	High	High	High	High	High	High	High	High	High	High	High	High	High	High	High	High	High	High	High	High	High	High	High	High	High	High	High	0.95	0.944	0.829	0.945	1.049	323.7	327.5
FALSE	High	Master Protein	P11983	T-complex protein 1 subunit alpha OS=Mus musculus OX=10090 GN=Tcp1 PE=1 SV=3	0	312.25	68.3453	28	172	19	1	556	60.411	6.16	High	High	High	High	High	High	High	High	High	High	High	High	High	High	High	High	High	High	High	High	High	High	High	High	High	High	High	High	0.941	0.949	1.03	0.983	1.058	33813.4	34878.4
FALSE	High	Master Protein	Q3UMM1	Tubulin beta chain OS=Mus musculus OX=10090 GN=Tubb6 PE=1 SV=1	0	311.99	51.0067	17	649	4	1	447	50.058	4.89	High	High	High	High	High	High	High	High	High	High	High	High	High	High	High	High	High	High	High	High	High	High	High	High	High	High	High	High	0.906	0.979	1.072	0.958	1.01	16693.7	15811.4
FALSE	High	Master Protein	F7DEU6	Inosine-5'-monophosphate dehydrogenase OS=Mus musculus OX=10090 GN=Impdh1 PE=1 SV=2	0	309.089	65.0558	24	172	16	1	538	57.652	6.89	High	High	High	High	High	High	High	High	High	High	High	High	High	High	High	High	High	High	High	High	High	High	High	High	High	High	High	High	0.933	0.927	0.997	0.96	1.017	38208.2	39291.5
FALSE	High	Master Protein	P62259	14-3-3 protein epsilon OS=Mus musculus OX=10090 GN=Ywhae PE=1 SV=1	0	308.384	75.6863	18	517	15	1	255	29.155	4.74	High	High	High	High	High	High	High	High	High	High	High	High	High	High	High	High	High	High	High	High	High	High	High	High	High	High	High	High	0.866	0.894	0.979	0.967	1.108	80749.1	80495.2
FALSE	High	Master Protein	Q9Z275	Retinaldehyde-binding protein 1 OS=Mus musculus OX=10090 GN=Rlbp1 PE=1 SV=3	0	307.087	69.4006	15	393	15	1	317	36.385	5.06	High	High	High	High	High	High	High	High	High	High	High	High	High	High	High	High	High	High	High	High	High	High	High	High	High	High	High	High	0.919	0.941	1.024	0.956	1.036	54601.4	56053.1
FALSE	High	Master Protein	Q80TM2	MKIAA1027 protein (Fragment) OS=Mus musculus OX=10090 GN=Tln1 PE=2 SV=4	0	306.451	25.663	56	90	46	1	2564	271.963	6.27	High	High	High	High	High	High	High	High	High	High	High	High	High	High	High	High	High	High	High	High	High	High	High	High	High	High	High	High	0.941	0.934	1.065	0.956	1.051	13218.7	13450.2
FALSE	High	Master Protein	E9QAS5	DNA helicase OS=Mus musculus OX=10090 GN=Chd4 PE=1 SV=1	0	305.586	32.7263	51	114	37	1	1922	218.496	5.86	High	High	High	High	High	High	High	High	High	High	High	High	High	High	High	High	High	High	High	High	High	High	High	High	High	High	High	High	0.908	0.922	1.014	0.94	1.015	23618.6	24266.1
FALSE	High	Master Protein	Q61768	Kinesin-1 heavy chain OS=Mus musculus OX=10090 GN=Kif5b PE=1 SV=3	0	304.512	48.9097	42	125	29	1	963	109.484	6.44	High	High	High	High	High	High	High	High	High	High	High	High	High	High	High	High	High	High	High	High	High	High	High	High	High	High	High	High	0.926	0.88	1.009	0.877	1.042	23878.5	24613.4
FALSE	High	Master Protein	Q3TGQ3	Catenin alpha-1 OS=Mus musculus OX=10090 GN=Ctnna1 PE=2 SV=1	0	303.953	52.0971	34	107	27	1	906	100.014	6.23	High	High	High	High	High	High	High	High	High	High	High	High	High	High	High	High	High	High	High	High	High	High	High	High	High	High	High	High	0.921	0.944	1.059	0.977	1.031	23216.7	23333.7
FALSE	High	Master Protein	P48962	ADP/ATP translocase 1 OS=Mus musculus OX=10090 GN=Slc25a4 PE=1 SV=4	0	301.892	65.1007	21	964	10	1	298	32.883	9.72	High	High	High	High	High	High	High	High	High	High	High	High	High	High	High	High	High	High	High	High	High	High	High	High	High	High	High	High	0.932	0.914	1.042	0.942	1.077	150586	147956
FALSE	High	Master Protein	Q8BVE3	V-type proton ATPase subunit H OS=Mus musculus OX=10090 GN=Atp6v1h PE=1 SV=1	0	301.54	60.2484	22	163	2	1	483	55.819	6.61	High	High	High	High	High	High	High	High	High	High	High	High	High	High	High	High	High	High	High	High	High	High	High	High	High	High	High	High	0.868	0.872	1.008	0.914	1.091	34505	35217.6
FALSE	High	Master Protein	O88342	WD repeat-containing protein 1 OS=Mus musculus OX=10090 GN=Wdr1 PE=1 SV=3	0	300.411	60.066	26	146	26	1	606	66.365	6.6	High	High	High	High	High	High	High	High	High	High	High	High	High	High	High	High	High	High	High	High	High	High	High	High	High	High	High	High	0.928	0.946	1.092	0.984	1.036	30346.9	31093.7
FALSE	High	Master Protein	A8DUQ1	Beta-globin OS=Mus musculus OX=10090 GN=Hbbt1 PE=3 SV=1	0	300.394	90.4762	12	404	1	1	147	15.765	7.69	High	High	High	High	High	High	High	High	High	High	High	High	High	High	High	High	High	High	High	High	High	High	High	High	High	High	High	High	0.814	0.879	0.649	0.931	1.027	73508.5	65363.2
FALSE	High	Master Protein	Q6PB66	Leucine-rich PPR motif-containing protein, mitochondrial OS=Mus musculus OX=10090 GN=Lrpprc PE=1 SV=2	0	300.175	40.0144	47	109	47	1	1392	156.516	6.83	High	High	High	High	High	High	High	High	High	High	High	High	High	High	High	High	High	High	High	High	High	High	High	High	High	High	High	High	0.932	0.964	1.071	0.989	1.055	25777.6	26089
FALSE	High	Master Protein	A0A1L1STC6	Nesprin-1 OS=Mus musculus OX=10090 GN=Syne1 PE=1 SV=1	0	298.63	8.70553	69	104	69	1	8799	1009.29	5.58	High	High	High	High	High	High	High	High	High	High	High	High	High	High	High	High	High	High	High	High	High	High	High	High	High	High	High	High	0.928	0.917	1.02	0.973	1.035	7615.2	7769.3
FALSE	High	Master Protein	P60335	Poly(rC)-binding protein 1 OS=Mus musculus OX=10090 GN=Pcbp1 PE=1 SV=1	0	298.453	77.5281	16	92	11	1	356	37.474	7.09	High	High	High	High	High	High	High	High	High	High	High	High	High	High	High	High	High	High	High	High	High	High	High	High	High	High	High	High	0.918	0.942	1.044	0.923	1.023	27897.5	28591.4
FALSE	High	Master Protein	Q00PI9	Heterogeneous nuclear ribonucleoprotein U-like protein 2 OS=Mus musculus OX=10090 GN=Hnrnpul2 PE=1 SV=2	0	297.858	41.745	26	187	26	1	745	84.888	4.89	High	High	High	High	High	High	High	High	High	High	High	High	High	High	High	High	High	High	High	High	High	High	High	High	High	High	High	High	0.879	0.907	1.008	0.899	1.042	32211.1	33001.9
FALSE	High	Master Protein	P05202	Aspartate aminotransferase, mitochondrial OS=Mus musculus OX=10090 GN=Got2 PE=1 SV=1	0	297.182	69.3023	25	310	25	1	430	47.381	9	High	High	High	High	High	High	High	High	High	High	High	High	High	High	High	High	High	High	High	High	High	High	High	High	High	High	High	High	0.915	0.902	1.02	1.016	1.081	61391.7	62205.2
FALSE	High	Master Protein	Q3U4U6	T-complex protein 1 subunit gamma OS=Mus musculus OX=10090 GN=Cct3 PE=1 SV=1	0	296.698	55.9633	28	154	28	1	545	60.591	6.7	High	High	High	High	High	High	High	High	High	High	High	High	High	High	High	High	High	High	High	High	High	High	High	High	High	High	High	High	0.958	0.976	1.027	0.994	1.061	30478.2	31361.9
FALSE	High	Master Protein	Q8BYI9	Tenascin-R OS=Mus musculus OX=10090 GN=Tnr PE=1 SV=2	0	295.999	34.757	33	124	33	1	1358	149.495	4.94	High	High	High	High	High	High	High	High	High	High	High	High	High	High	High	High	High	High	High	High	High	High	High	High	High	High	High	High	0.922	0.925	1.041	0.934	1.055	24287.4	24898
FALSE	High	Master Protein	A0A571BES1	AP-3 complex subunit beta OS=Mus musculus OX=10090 GN=Ap3b2 PE=1 SV=1	0	295.713	45.1408	44	106	36	1	1101	121.246	5.45	High	High	High	High	High	High	High	High	High	High	High	High	High	High	High	High	High	High	High	High	High	High	High	High	High	High	High	High	0.913	0.93	1.049	0.941	1.029	28234	28684.7
FALSE	High	Master Protein	P80316	T-complex protein 1 subunit epsilon OS=Mus musculus OX=10090 GN=Cct5 PE=1 SV=1	0	294.647	71.1645	28	163	27	1	541	59.586	6.02	High	High	High	High	High	High	High	High	High	High	High	High	High	High	High	High	High	High	High	High	High	High	High	High	High	High	High	High	0.934	0.97	1.057	0.983	1.061	26717.6	26883.8
FALSE	High	Master Protein	E9Q1K3	Alpha-adducin OS=Mus musculus OX=10090 GN=Add1 PE=1 SV=1	0	294.631	53.6364	23	88	1	1	660	72.881	6.32	High	High	High	High	High	High	High	High	High	High	High	High	High	High	High	High	High	High	High	High	High	High	High	High	High	High	High	High	1.004	0.954	1.053	1.011	1.081	768	816.1
FALSE	High	Master Protein	Q8K0U4	Heat shock 70 kDa protein 12A OS=Mus musculus OX=10090 GN=Hspa12a PE=1 SV=1	0	294.541	54.963	29	133	26	1	675	74.825	6.77	High	High	High	High	High	High	High	High	High	High	High	High	High	High	High	High	High	High	High	High	High	High	High	High	High	High	High	High	0.893	0.914	1.07	0.935	1.017	32081.1	32405.3
FALSE	High	Master Protein	Q3UKH3	Acetyl-CoA acyltransferase 2 OS=Mus musculus OX=10090 GN=Acaa2 PE=2 SV=1	0	294.3	79.0932	20	93	1	1	397	41.802	8.25	Not Found	High	High	High	High	High	High	High	High	High	High	High	High	High	High	High	High	High	High	High	High	High	High	High	High	High	High	High	0.957	0.952	1.056	0.997	1.028	22200	22602.9
FALSE	High	Master Protein	Q8BWT1	3-ketoacyl-CoA thiolase, mitochondrial OS=Mus musculus OX=10090 GN=Acaa2 PE=1 SV=3	0	294.3	79.0932	20	93	1	1	397	41.803	8.09	Not Found	High	High	High	High	High	High	High	High	High	High	High	High	High	High	High	High	High	High	High	High	High	High	High	High	High	High	High
FALSE	High	Master Protein	Q9JKR6	Hypoxia up-regulated protein 1 OS=Mus musculus OX=10090 GN=Hyou1 PE=1 SV=1	0	293.53	44.2442	32	99	32	1	999	111.112	5.19	High	High	High	High	High	High	High	High	High	High	High	High	High	High	High	High	High	High	High	High	High	High	High	High	High	High	High	High	0.952	0.959	1.039	0.969	1.015	16916.3	17143.6
FALSE	High	Master Protein	P05201	Aspartate aminotransferase, cytoplasmic OS=Mus musculus OX=10090 GN=Got1 PE=1 SV=3	0	293.357	72.155	24	289	24	1	413	46.219	7.14	High	High	High	High	High	High	High	High	High	High	High	High	High	High	High	High	High	High	High	High	High	High	High	High	High	High	High	High	0.917	0.881	0.995	0.954	1.059	62645.7	63938.4
FALSE	High	Master Protein	P47857	ATP-dependent 6-phosphofructokinase, muscle type OS=Mus musculus OX=10090 GN=Pfkm PE=1 SV=3	0	291.208	53.4615	31	138	27	1	780	85.215	8	High	High	High	High	High	High	High	High	High	High	High	High	High	High	High	High	High	High	High	High	High	High	High	High	High	High	High	High	0.926	0.926	1.083	0.956	1.039	20113.6	20683.1
FALSE	High	Master Protein	Q11011	Puromycin-sensitive aminopeptidase OS=Mus musculus OX=10090 GN=Npepps PE=1 SV=2	0	289.658	46.6304	35	164	35	1	920	103.26	5.9	High	High	High	High	High	High	High	High	High	High	High	High	High	High	High	High	High	High	High	High	High	High	High	High	High	High	High	High	0.937	0.94	1.045	0.97	1.015	34496.9	34993.4
FALSE	High	Master Protein	Q7TPR4	Alpha-actinin-1 OS=Mus musculus OX=10090 GN=Actn1 PE=1 SV=1	0	286.57	45.852	35	124	20	1	892	103.004	5.38	High	High	High	High	High	High	High	High	High	High	High	High	High	High	High	High	High	High	High	High	High	High	High	High	High	High	High	High	0.961	0.989	1.06	0.975	1.014	10604.5	10992
FALSE	High	Master Protein	A8IP90	Long-chain-fatty-acid--CoA ligase OS=Mus musculus OX=10090 GN=Acsl6 PE=2 SV=1	0	285.264	63.9885	36	137	2	1	697	78.001	7.34	High	High	High	High	High	High	High	High	High	High	High	High	High	High	High	High	High	High	High	High	High	High	High	High	High	High	High	High	0.949	0.9	1.032	0.978	1.029	33862	34591
FALSE	High	Master Protein	Q5EBP9	Tripartite motif-containing 28 OS=Mus musculus OX=10090 GN=Trim28 PE=2 SV=1	0	284.885	46.8825	29	164	29	1	834	88.791	5.77	High	High	High	High	High	High	High	High	High	High	High	High	High	High	High	High	High	High	High	High	High	High	High	High	High	High	High	High	0.911	0.932	1.081	0.952	1.012	31014.4	31664.1
FALSE	High	Master Protein	B2RXT3	oxoglutarate dehydrogenase (succinyl-transferring) OS=Mus musculus OX=10090 GN=Ogdhl PE=1 SV=1	0	283.151	47.7228	35	109	27	1	1010	114.488	6.84	High	High	High	High	High	High	High	High	High	High	High	High	High	High	High	High	High	High	High	High	High	High	High	High	High	High	High	High	0.958	0.911	1.024	0.956	1.028	19923.4	20718.3
FALSE	High	Master Protein	Q5ICG5	Long-chain-fatty-acid--CoA ligase OS=Mus musculus OX=10090 GN=Acsl6 PE=1 SV=1	0	282.779	63.5581	35	132	1	1	697	77.92	7.24	High	High	High	High	High	High	High	High	High	High	High	High	High	High	High	High	High	High	High	High	High	High	High	High	High	High	High	High
FALSE	High	Master Protein	Q8K232	Adducin 1 (Alpha) OS=Mus musculus OX=10090 GN=Add1 PE=2 SV=1	0	282.443	47.7551	24	84	1	1	735	80.573	5.83	High	High	High	High	High	High	High	High	High	High	High	High	High	High	High	High	High	High	High	High	High	High	High	High	High	High	High	High	0.916	0.935	1.102	0.968	1.058	22238.9	22613.6
FALSE	High	Master Protein	F8WGR0	Alpha-adducin OS=Mus musculus OX=10090 GN=Add1 PE=1 SV=1	0	281.458	52.6395	24	84	1	1	663	73.189	6.58	High	High	High	High	High	High	High	High	High	High	High	High	High	High	High	High	High	High	High	High	High	High	High	High	High	High	High	High	0.953	1.005	0.953	1.038	1.003	155.3	158.4
FALSE	High	Master Protein	Q3UCC6	Succinate-CoA ligase subunit beta (Fragment) OS=Mus musculus OX=10090 GN=Sucla2 PE=2 SV=1	0	280.782	63.4043	24	160	24	1	470	50.765	7.69	High	High	High	High	High	High	High	High	High	High	High	High	High	High	High	High	High	High	High	High	High	High	High	High	High	High	High	High	0.895	0.857	0.987	0.938	1.072	42228.9	43441.3
FALSE	High	Master Protein	Q8CHF1	Kinesin-like protein (Fragment) OS=Mus musculus OX=10090 GN=mKIAA0531 PE=2 SV=1	0	280.553	44.4782	39	101	25	1	987	112.567	6.42	High	High	High	High	High	High	High	High	High	High	High	High	High	High	High	High	High	High	High	High	High	High	High	High	High	High	High	High	0.91	0.947	1.06	0.954	1.023	9737.5	9639.5
FALSE	High	Master Protein	A0A1L1STE4	Interleukin enhancer-binding factor 3 OS=Mus musculus OX=10090 GN=Ilf3 PE=1 SV=1	0	280.322	38.1057	29	120	26	1	908	97.392	8.92	High	High	High	High	High	High	High	High	High	High	High	High	High	High	High	High	High	High	High	High	High	High	High	High	High	High	High	High	0.863	0.902	0.966	0.86	1.109	28758	29700
FALSE	High	Master Protein	O08749	Dihydrolipoyl dehydrogenase, mitochondrial OS=Mus musculus OX=10090 GN=Dld PE=1 SV=2	0	279.109	59.5285	19	149	19	1	509	54.238	7.9	High	High	High	High	High	High	High	High	High	High	High	High	High	High	High	High	High	High	High	High	High	High	High	High	High	High	High	High	0.976	0.952	0.97	0.961	1.033	23994.5	24387.1
FALSE	High	Master Protein	Q3V0Z8	Probable ATP-dependent RNA helicase DDX5 (Fragment) OS=Mus musculus OX=10090 GN=Ddx5 PE=2 SV=1	0	279.081	52.7536	33	181	25	1	690	76.71	8.6	High	High	High	High	High	High	High	High	High	High	High	High	High	High	High	High	High	High	High	High	High	High	High	High	High	High	High	High	0.949	0.999	1.154	0.96	1.107	44057.7	45566.7
FALSE	High	Master Protein	Q9QW08	Phosducin OS=Mus musculus OX=10090 GN=Pdc PE=2 SV=1	0	278.868	77.459	17	420	16	1	244	27.999	4.65	High	High	High	High	High	High	High	High	High	High	High	High	High	High	High	High	High	High	High	High	High	High	High	High	High	High	High	High	0.965	0.939	0.976	0.999	1.029	64080.7	65733.2
FALSE	High	Master Protein	P24549	Aldehyde dehydrogenase 1A1 OS=Mus musculus OX=10090 GN=Aldh1a1 PE=1 SV=5	0	278.222	56.6866	20	204	13	1	501	54.433	7.8	Not Found	High	High	High	High	High	High	High	High	High	High	High	High	High	High	High	High	High	High	High	High	High	High	High	High	High	High	High	0.925	1.161	1.105	1.101	1.067	46722.4	48168.6
FALSE	High	Master Protein	E9QLK9	Clathrin coat assembly protein AP180 OS=Mus musculus OX=10090 GN=Snap91 PE=1 SV=2	0	277.915	29.3008	19	133	17	1	901	91.807	4.91	Not Found	High	High	High	High	High	High	High	High	High	High	High	High	High	High	High	High	High	High	High	High	High	High	High	High	High	High	High	0.88	0.843	1.108	0.897	1.032	26684.3	27105.8
FALSE	High	Master Protein	P27773	Protein disulfide-isomerase A3 OS=Mus musculus OX=10090 GN=Pdia3 PE=1 SV=2	0	277.66	59.0099	25	200	25	1	505	56.643	6.21	High	High	High	High	High	High	High	High	High	High	High	High	High	High	High	High	High	High	High	High	High	High	High	High	High	High	High	High	0.955	0.951	1.042	1.012	1.042	48301.1	50597.7
FALSE	High	Master Protein	F6XCT0	Microtubule-actin cross-linking factor 1, isoforms 1/2/3/4 (Fragment) OS=Mus musculus OX=10090 GN=Macf1 PE=1 SV=1	0	277.631	34.7305	58	93	1	1	1837	211.55	5.73	High	High	High	High	High	High	High	High	High	High	High	High	High	High	High	High	High	High	High	High	High	High	High	High	High	High	High	High	0.978	0.975	1.067	1.004	1.068	347.7	359.6
FALSE	High	Master Protein	A0A668KM31	Amphiphysin OS=Mus musculus OX=10090 GN=Amph PE=1 SV=1	0	276.764	52.439	30	163	5	1	820	89.77	4.59	High	High	High	High	High	High	High	High	High	High	High	High	High	High	High	High	High	High	High	High	High	High	High	High	High	High	High	High	0.924	0.932	1.058	0.95	1.051	32283.1	33173.1
FALSE	High	Master Protein	Q3TQP7	Acetyl-CoA acetyltransferase, mitochondrial OS=Mus musculus OX=10090 GN=Acat1 PE=2 SV=1	0	276.663	59.9057	18	89	18	1	424	44.773	8.35	High	High	High	High	High	High	High	High	High	High	High	High	High	High	High	High	High	High	High	High	High	High	High	High	High	High	High	High	0.924	0.906	1.018	0.954	0.996	24700.3	25163.1
FALSE	High	Master Protein	Q9WV34	MAGUK p55 subfamily member 2 OS=Mus musculus OX=10090 GN=Mpp2 PE=1 SV=1	0	276.463	62.8623	30	156	29	1	552	61.517	6.44	High	High	High	High	High	High	High	High	High	High	High	High	High	High	High	High	High	High	High	High	High	High	High	High	High	High	High	High	0.925	0.941	1.075	0.964	1.039	29297.3	30172.6
FALSE	High	Master Protein	P09103	Protein disulfide-isomerase OS=Mus musculus OX=10090 GN=P4hb PE=1 SV=2	0	274.721	64.4401	26	171	2	1	509	57.023	4.88	High	High	High	High	High	High	High	High	High	High	High	High	High	High	High	High	High	High	High	High	High	High	High	High	High	High	High	High	0.938	0.955	1.022	0.972	1.022	34660.8	34876.3
FALSE	High	Master Protein	P26443	Glutamate dehydrogenase 1, mitochondrial OS=Mus musculus OX=10090 GN=Glud1 PE=1 SV=1	0	274.519	54.4803	25	156	25	1	558	61.298	8	High	High	High	High	High	High	High	High	High	High	High	High	High	High	High	High	High	High	High	High	High	High	High	High	High	High	High	High	0.956	0.948	1.066	0.956	1.031	28067.4	28971.1
FALSE	High	Master Protein	Q8K2B3	Succinate dehydrogenase [ubiquinone] flavoprotein subunit, mitochondrial OS=Mus musculus OX=10090 GN=Sdha PE=1 SV=1	0	272.986	51.8072	23	165	23	1	664	72.539	7.37	High	High	High	High	High	High	High	High	High	High	High	High	High	High	High	High	High	High	High	High	High	High	High	High	High	High	High	High	0.872	0.944	1.02	0.984	1.146	30922.4	28554.2
FALSE	High	Master Protein	Q8BIJ6	Isoleucine--tRNA ligase, mitochondrial OS=Mus musculus OX=10090 GN=Iars2 PE=1 SV=1	0	272.762	44.8617	33	103	33	1	1012	112.732	6.81	High	High	High	High	High	High	High	High	High	High	High	High	High	High	High	High	High	High	High	High	High	High	High	High	High	High	High	High	0.949	0.941	1.069	0.954	1.028	16978.5	17414.6
FALSE	High	Master Protein	E9QKR0	Guanine nucleotide-binding protein G(I)/G(S)/G(T) subunit beta-2 OS=Mus musculus OX=10090 GN=Gnb2 PE=1 SV=1	0	272.501	60.733	13	456	5	1	382	41.382	6.6	High	High	High	High	High	High	High	High	High	High	High	High	High	High	High	High	High	High	High	High	High	High	High	High	High	High	High	High	0.945	0.945	1.061	0.977	1.059	6993.1	7261
FALSE	High	Master Protein	Q6A0F1	T-complex protein 1 subunit theta (Fragment) OS=Mus musculus OX=10090 GN=Cct8 PE=2 SV=1	0	272.08	64.3243	30	166	30	1	555	60.19	5.62	High	High	High	High	High	High	High	High	High	High	High	High	High	High	High	High	High	High	High	High	High	High	High	High	High	High	High	High	0.89	0.893	1.042	0.977	1.107	45935.9	47511.3
FALSE	High	Master Protein	F8VQC7	Kinectin OS=Mus musculus OX=10090 GN=Ktn1 PE=1 SV=1	0	271.601	39.4876	47	85	47	1	1327	152.449	5.9	High	High	High	High	High	High	High	High	High	High	High	High	High	High	High	High	High	High	High	High	High	High	High	High	High	High	High	High	0.887	0.869	1.073	0.954	1.103	18044.5	18682.3
FALSE	High	Master Protein	Q6P5E4	UDP-glucose:glycoprotein glucosyltransferase 1 OS=Mus musculus OX=10090 GN=Uggt1 PE=1 SV=4	0	271.375	29.9807	38	73	38	1	1551	176.323	5.62	High	High	High	High	High	High	High	High	High	High	High	High	High	High	High	High	High	High	High	High	High	High	High	High	High	High	High	High	0.946	0.939	1.069	0.969	1.034	12429.4	12488.1
FALSE	High	Master Protein	B2RSV4	Splicing factor 3b, subunit 3 OS=Mus musculus OX=10090 GN=Sf3b3 PE=2 SV=1	0	271.295	38.9482	40	110	40	1	1217	135.465	5.26	High	High	High	High	High	High	High	High	High	High	High	High	High	High	High	High	High	High	High	High	High	High	High	High	High	High	High	High	0.94	0.915	1.094	0.962	1.14	20107.1	20741.5
FALSE	High	Master Protein	Q921I1	Serotransferrin OS=Mus musculus OX=10090 GN=Tf PE=1 SV=1	0	270.663	55.9541	32	140	32	1	697	76.674	7.18	High	High	High	High	High	High	High	High	High	High	High	High	High	High	High	High	High	High	High	High	High	High	High	High	High	High	High	High	0.936	0.888	0.874	0.94	0.936	37408.7	38821.6
FALSE	High	Master Protein	P51881	ADP/ATP translocase 2 OS=Mus musculus OX=10090 GN=Slc25a5 PE=1 SV=3	0	270.62	64.4295	19	808	8	1	298	32.91	9.73	High	High	High	High	High	High	High	High	High	High	High	High	High	High	High	High	High	High	High	High	High	High	High	High	High	High	High	High	0.947	0.927	1.035	0.974	1.055	19505.4	19516.5
FALSE	High	Master Protein	A0A0A6YWP6	V-type proton ATPase subunit H OS=Mus musculus OX=10090 GN=Atp6v1h PE=1 SV=1	0	270.29	61.9048	21	145	1	1	441	50.779	6.7	High	High	High	High	High	High	High	High	High	High	High	High	High	High	High	High	High	High	High	High	High	High	High	High	High	High	High	High
FALSE	High	Master Protein	Q08EB6	CLIP-associating protein 2 OS=Mus musculus OX=10090 GN=Clasp2 PE=1 SV=1	0	269.834	39.0831	44	87	37	1	1287	140.794	8.69	High	High	High	High	High	High	High	High	High	High	High	High	High	High	High	High	High	High	High	High	High	High	High	High	High	High	High	High	0.899	0.89	1.08	0.94	1.02	21067.8	21758.5
FALSE	High	Master Protein	Q02248	Catenin beta-1 OS=Mus musculus OX=10090 GN=Ctnnb1 PE=1 SV=1	0	269.464	53.3931	33	125	29	1	781	85.416	5.86	High	High	High	High	High	High	High	High	High	High	High	High	High	High	High	High	High	High	High	High	High	High	High	High	High	High	High	High	0.937	0.953	1.083	0.976	1.075	20464.4	21120.7
FALSE	High	Master Protein	Q0VF55	Calcium-transporting ATPase OS=Mus musculus OX=10090 GN=Atp2b3 PE=1 SV=1	0	269.421	28.1148	27	127	13	1	1220	134.275	5.69	High	High	High	High	High	High	High	High	High	High	High	High	High	High	High	High	High	High	High	High	High	High	High	High	High	High	High	High	0.958	0.922	1.007	0.947	1.037	3603.6	3873.2
FALSE	High	Master Protein	B2MWM9	Calreticulin OS=Mus musculus OX=10090 GN=Calr PE=1 SV=1	0	269.364	60.8173	22	199	22	1	416	47.965	4.49	High	High	High	High	High	High	High	High	High	High	High	High	High	High	High	High	High	High	High	High	High	High	High	High	High	High	High	High	0.949	0.976	1.079	0.985	1.038	43045.3	43968.3
FALSE	High	Master Protein	Q9EQF6	Dihydropyrimidinase-related protein 5 OS=Mus musculus OX=10090 GN=Dpysl5 PE=1 SV=1	0	269.135	68.617	28	123	28	1	564	61.477	7.09	High	High	High	High	High	High	High	High	High	High	High	High	High	High	High	High	High	High	High	High	High	High	High	High	High	High	High	High	0.907	0.946	1.015	0.96	1.009	23476.6	23774.6
FALSE	High	Master Protein	E9PXY8	Ubiquitin carboxyl-terminal hydrolase 7 OS=Mus musculus OX=10090 GN=Usp7 PE=1 SV=1	0	268.24	41.2073	40	107	40	1	1143	132.763	5.66	High	High	High	High	High	High	High	High	High	High	High	High	High	High	High	High	High	High	High	High	High	High	High	High	High	High	High	High	0.946	0.963	1.031	0.973	1.076	24111.1	24685.5
FALSE	High	Master Protein	Q3UHJ0	AP2-associated protein kinase 1 OS=Mus musculus OX=10090 GN=Aak1 PE=1 SV=2	0	268.025	35.3493	23	77	22	1	959	103.282	6.7	High	High	High	High	High	High	High	High	High	High	High	High	High	High	High	High	High	High	High	High	High	High	High	High	High	High	High	High	0.939	0.938	1.091	0.984	1.094	14408.3	14821.8
FALSE	High	Master Protein	A0A0G2JEG8	Amphiphysin OS=Mus musculus OX=10090 GN=Amph PE=1 SV=1	0	265.713	55.942	26	161	1	1	690	75.293	4.63	High	High	High	High	High	High	High	High	High	High	High	High	High	High	High	High	High	High	High	High	High	High	High	High	High	High	High	High	0.757	0.916	1.056	0.986	0.835	778.4	727.4
FALSE	High	Master Protein	A8DUL0	Beta-globin OS=Mus musculus OX=10090 GN=Hbbt1 PE=3 SV=1	0	265.652	89.1156	11	334	1	1	147	15.822	7.3	High	High	High	High	High	High	High	High	High	High	High	High	High	High	High	High	High	High	High	High	High	High	High	High	High	High	High	High	0.885	0.781	0.595	0.939	0.922	5868.7	6184
FALSE	High	Master Protein	E9QPD7	Pyruvate carboxylase OS=Mus musculus OX=10090 GN=Pcx PE=1 SV=1	0	265.456	40.0339	35	82	35	1	1179	129.749	6.71	High	High	High	High	High	High	High	High	High	High	High	High	High	High	High	High	High	High	High	High	High	High	High	High	High	High	High	High	0.976	0.968	1.071	0.994	1.032	12019.6	12328.7
FALSE	High	Master Protein	Q8BKC5	Importin-5 OS=Mus musculus OX=10090 GN=Ipo5 PE=1 SV=3	0	265.409	38.742	31	80	30	1	1097	123.511	4.93	High	High	High	High	High	High	High	High	High	High	High	High	High	High	High	High	High	High	High	High	High	High	High	High	High	High	High	High	0.916	0.964	1.122	0.982	1.041	16614.4	16693.9
FALSE	High	Master Protein	Q3U4P3	Dynamin-1-like protein (Fragment) OS=Mus musculus OX=10090 GN=Dnm1l PE=2 SV=1	0	265.215	55.1821	32	100	3	1	714	79.439	7.05	High	High	High	High	High	High	High	High	High	High	High	High	High	High	High	High	High	High	High	High	High	High	High	High	High	High	High	High	0.946	0.913	1.051	1.008	1.051	16449.5	17382.7
FALSE	High	Master Protein	Q3U0V1	Far upstream element-binding protein 2 OS=Mus musculus OX=10090 GN=Khsrp PE=1 SV=2	0	265.065	46.9251	27	116	24	1	748	76.728	7.33	High	High	High	High	High	High	High	High	High	High	High	High	High	High	High	High	High	High	High	High	High	High	High	High	High	High	High	High	0.897	0.911	1.099	0.947	1.034	27095.5	27647.2
FALSE	High	Master Protein	Q6IWE3	Glyceraldehyde-3-phosphate-dehydrogenase (Fragment) OS=Mus musculus OX=10090 GN=Gapd PE=2 SV=1	0	264.691	70.8333	5	312	2	1	96	10.015	6.51	Not Found	High	High	High	High	High	High	High	High	High	High	High	High	High	High	High	High	High	High	High	High	High	High	High	High	High	High	High	0.864	0.89	0.989	0.947	1.11	14322.1	14720.5
FALSE	High	Master Protein	Q3UID0	SWI/SNF complex subunit SMARCC2 OS=Mus musculus OX=10090 GN=Smarcc2 PE=1 SV=1	0	263.846	38.7611	39	108	31	1	1130	124.599	5.47	High	High	High	High	High	High	High	High	High	High	High	High	High	High	High	High	High	High	High	High	High	High	High	High	High	High	High	High	0.938	0.93	1.021	0.937	1.053	16374.4	17127.6
FALSE	High	Master Protein	Q3U8W9	Heterogeneous nuclear ribonucleoprotein R OS=Mus musculus OX=10090 GN=Hnrnpr PE=2 SV=1	0	263.446	49.6835	29	201	23	1	632	70.834	8.13	High	High	High	High	High	High	High	High	High	High	High	High	High	High	High	High	High	High	High	High	High	High	High	High	High	High	High	High	0.827	0.877	0.969	0.802	1.102	47069.9	47836.6
FALSE	High	Master Protein	Q4KMM3	Oxidation resistance protein 1 OS=Mus musculus OX=10090 GN=Oxr1 PE=1 SV=3	0	262.966	55.3118	35	86	35	1	866	95.852	5.33	High	High	High	High	High	High	High	High	High	High	High	High	High	High	High	High	High	High	High	High	High	High	High	High	High	High	High	High	0.908	0.92	1.085	0.955	1.034	16252	16503.5
FALSE	High	Master Protein	A0A286YDH6	Calcium-dependent secretion activator 1 OS=Mus musculus OX=10090 GN=Cadps PE=1 SV=1	0	261.852	39.1003	27	111	1	1	867	97.093	6.9	High	High	High	High	High	High	High	High	High	High	High	High	High	High	High	High	High	High	High	High	High	High	High	High	High	High	High	High	0.927	0.934	1.114	0.982	1.048	742	756.5
FALSE	High	Master Protein	Q6P5F9	Exportin-1 OS=Mus musculus OX=10090 GN=Xpo1 PE=1 SV=1	0	261.622	38.6555	36	125	36	1	1071	123.013	6.07	High	High	High	High	High	High	High	High	High	High	High	High	High	High	High	High	High	High	High	High	High	High	High	High	High	High	High	High	0.924	0.936	1.069	0.968	1.043	23314.1	23662.5
FALSE	High	Master Protein	A0A0R4J0I9	Prolow-density lipoprotein receptor-related protein 1 OS=Mus musculus OX=10090 GN=Lrp1 PE=1 SV=1	0	261.186	13.8834	54	93	54	1	4545	504.441	5.36	High	High	High	High	High	High	High	High	High	High	High	High	High	High	High	High	High	High	High	High	High	High	High	High	High	High	High	High	0.948	0.933	0.998	0.943	1.036	17828.9	18100
FALSE	High	Master Protein	A0A0G2JGS4	calcium/calmodulin-dependent protein kinase OS=Mus musculus OX=10090 GN=Camk2d PE=1 SV=1	0	261.045	48.9681	21	149	2	1	533	59.965	7.27	High	High	High	High	High	High	High	High	High	High	High	High	High	High	High	High	High	High	High	High	High	High	High	High	High	High	High	High	0.93	0.947	1.007	0.915	1.052	42009.6	43121.5
FALSE	High	Master Protein	V9GZG5	Glutamine synthetase OS=Mus musculus OX=10090 PE=3 SV=1	0	260.862	35.8491	11	395	1	1	371	41.991	6.58	High	High	High	High	High	High	High	High	High	High	High	High	High	High	High	High	High	High	High	High	High	High	High	High	High	High	High	High	0.915	1.04	1.072	1.059	1.075	370.6	369
FALSE	High	Master Protein	G3X905	G protein-coupled receptor kinase OS=Mus musculus OX=10090 GN=Grk1 PE=1 SV=1	0	260.263	52.6596	23	131	23	1	564	63.824	5.54	High	High	High	High	High	High	High	High	High	High	High	High	High	High	High	High	High	High	High	High	High	High	High	High	High	High	High	High	0.974	0.888	0.844	0.935	0.949	29249.4	30247.7
FALSE	High	Master Protein	P08752	Guanine nucleotide-binding protein G(i) subunit alpha-2 OS=Mus musculus OX=10090 GN=Gnai2 PE=1 SV=5	0	260.136	62.8169	17	421	9	1	355	40.463	5.45	High	High	High	High	High	High	High	High	High	High	High	High	High	High	High	High	High	High	High	High	High	High	High	High	High	High	High	High	0.89	0.883	0.958	0.966	1.091	55681.7	56601
FALSE	High	Master Protein	Q3TXV1	26S proteasome non-ATPase regulatory subunit 2 OS=Mus musculus OX=10090 GN=Psmd2 PE=2 SV=1	0	259.333	49.7797	35	111	35	1	908	100.081	5.2	High	High	High	High	High	High	High	High	High	High	High	High	High	High	High	High	High	High	High	High	High	High	High	High	High	High	High	High	0.939	0.946	1.042	0.955	1.015	17478	17629.9
FALSE	High	Master Protein	Q8R0Y6	Cytosolic 10-formyltetrahydrofolate dehydrogenase OS=Mus musculus OX=10090 GN=Aldh1l1 PE=1 SV=1	0	259.295	52.6608	37	96	37	1	902	98.647	5.91	High	High	High	High	High	High	High	High	High	High	High	High	High	High	High	High	High	High	High	High	High	High	High	High	High	High	High	High	0.963	0.935	1.028	0.983	1.072	17436.1	18000.4
FALSE	High	Master Protein	P97807	Fumarate hydratase, mitochondrial OS=Mus musculus OX=10090 GN=Fh PE=1 SV=3	0	258.51	54.6351	19	104	19	1	507	54.322	9.04	High	High	High	High	High	High	High	High	High	High	High	High	High	High	High	High	High	High	High	High	High	High	High	High	High	High	High	High	0.947	0.928	1.023	0.985	1.027	23685.5	24168.7
FALSE	High	Master Protein	Q3THQ5	Stress-induced-phosphoprotein 1 OS=Mus musculus OX=10090 GN=Stip1 PE=2 SV=1	0	257.722	60.5893	33	152	33	1	543	62.461	6.65	High	High	High	High	High	High	High	High	High	High	High	High	High	High	High	High	High	High	High	High	High	High	High	High	High	High	High	High	0.941	0.922	1.036	1.004	1.078	42257.6	43574.7
FALSE	High	Master Protein	P68033	Actin, alpha cardiac muscle 1 OS=Mus musculus OX=10090 GN=Actc1 PE=1 SV=1	0	254.961	53.0504	15	404	6	1	377	41.992	5.39	High	High	High	High	High	High	High	High	High	High	High	High	High	High	High	High	High	High	High	High	High	High	High	High	High	High	High	High	0.867	0.785	1.033	0.823	1.139	20035.9	20949.2
FALSE	High	Master Protein	A0A338P6I6	Disks large homolog 4 OS=Mus musculus OX=10090 GN=Dlg4 PE=1 SV=1	0	254.896	42.9319	26	94	1	1	764	85	5.92	High	High	High	High	High	High	High	High	High	High	High	High	High	High	High	High	High	High	High	High	High	High	High	High	High	High	High	High	0.907	0.932	1.034	0.927	1.032	12452	12757.3
FALSE	High	Master Protein	Q3TFE5	RNA helicase OS=Mus musculus OX=10090 GN=Dhx15 PE=2 SV=1	0	254.873	42.3899	28	122	28	1	795	90.965	7.44	High	High	High	High	High	High	High	High	High	High	High	High	High	High	High	High	High	High	High	High	High	High	High	High	High	High	High	High	0.914	0.942	1.02	0.922	1.062	26798.3	27008.4
FALSE	High	Master Protein	P80313	T-complex protein 1 subunit eta OS=Mus musculus OX=10090 GN=Cct7 PE=1 SV=1	0	254.78	54.2279	25	119	25	1	544	59.614	7.84	High	High	High	High	High	High	High	High	High	High	High	High	High	High	High	High	High	High	High	High	High	High	High	High	High	High	High	High	0.931	0.95	0.999	0.959	1.042	24791.7	25533.6
FALSE	High	Master Protein	P15409	Rhodopsin OS=Mus musculus OX=10090 GN=Rho PE=1 SV=2	0	254.17	31.8966	7	709	7	1	348	39.044	6.65	High	High	High	High	High	High	High	High	High	High	High	High	High	High	High	High	High	High	High	High	High	High	High	High	High	High	High	High	0.869	0.845	0.806	0.897	0.915	92001.8	87784.9
FALSE	High	Master Protein	Q3TYF2	Protein kinase C and casein kinase substrate in neurons protein 1 OS=Mus musculus OX=10090 GN=Pacsin1 PE=2 SV=1	0	253.894	67.3469	24	153	22	1	441	50.544	5.16	High	High	High	High	High	High	High	High	High	High	High	High	High	High	High	High	High	High	High	High	High	High	High	High	High	High	High	High	0.904	0.911	1.023	0.954	1.033	35458.2	36489.8
FALSE	High	Master Protein	P70398	Probable ubiquitin carboxyl-terminal hydrolase FAF-X OS=Mus musculus OX=10090 GN=Usp9x PE=1 SV=2	0	253.534	20.594	46	87	45	1	2559	290.526	5.87	High	High	High	High	High	High	High	High	High	High	High	High	High	High	High	High	High	High	High	High	High	High	High	High	High	High	High	High	0.939	0.936	1.092	0.956	1.031	17022.1	17596.9
FALSE	High	Master Protein	A0A338P6E5	Disks large homolog 4 OS=Mus musculus OX=10090 GN=Dlg4 PE=1 SV=1	0	253.403	49.0964	26	93	1	1	664	73.804	6.21	High	High	High	High	High	High	High	High	High	High	High	High	High	High	High	High	High	High	High	High	High	High	High	High	High	High	High	High
FALSE	High	Master Protein	Q8BTM8	Filamin-A OS=Mus musculus OX=10090 GN=Flna PE=1 SV=5	0	252.551	26.0672	53	83	48	1	2647	281.046	6.04	High	High	High	High	High	High	High	High	High	High	High	High	High	High	High	High	High	High	High	High	High	High	High	High	High	High	High	High	0.974	0.983	1.015	1.002	1.029	16463.9	16581.5
FALSE	High	Master Protein	Q9Z1F9	SUMO-activating enzyme subunit 2 OS=Mus musculus OX=10090 GN=Uba2 PE=1 SV=1	0	252.187	59.2476	27	114	27	1	638	70.525	5.24	High	High	High	High	High	High	High	High	High	High	High	High	High	High	High	High	High	High	High	High	High	High	High	High	High	High	High	High	0.925	0.939	1.047	0.965	1.014	22704.3	23450.1
FALSE	High	Master Protein	Q91YQ5	Dolichyl-diphosphooligosaccharide--protein glycosyltransferase subunit 1 OS=Mus musculus OX=10090 GN=Rpn1 PE=1 SV=1	0	251.543	62.9934	30	93	30	1	608	68.486	6.46	High	High	High	High	High	High	High	High	High	High	High	High	High	High	High	High	High	High	High	High	High	High	High	High	High	High	High	High	0.963	0.956	1.064	0.977	1.031	22775.7	23468.9
FALSE	High	Master Protein	Q3UDK4	Annexin OS=Mus musculus OX=10090 GN=Anxa6 PE=2 SV=1	0	251.503	57.8009	34	161	2	1	673	75.935	5.62	High	High	High	High	High	High	High	High	High	High	High	High	High	High	High	High	High	High	High	High	High	High	High	High	High	High	High	High	0.983	0.929	0.992	0.971	1.044	1439.5	1476.6
FALSE	High	Master Protein	H7BX01	Dynamin-like 120 kDa protein, mitochondrial OS=Mus musculus OX=10090 GN=Opa1 PE=1 SV=1	0	250.697	40.2863	35	103	35	1	978	113.16	7.33	High	High	High	High	High	High	High	High	High	High	High	High	High	High	High	High	High	High	High	High	High	High	High	High	High	High	High	High	0.945	0.928	1.023	0.948	1.02	19006.1	19378.5
FALSE	High	Master Protein	F8WHL2	Coatomer subunit alpha OS=Mus musculus OX=10090 GN=Copa PE=1 SV=1	0	250.281	43.6334	43	94	43	1	1233	139.321	7.58	High	High	High	High	High	High	High	High	High	High	High	High	High	High	High	High	High	High	High	High	High	High	High	High	High	High	High	High	0.94	0.992	1.095	0.967	1.046	19194.4	19123.6
FALSE	High	Master Protein	Q9CWJ9	Bifunctional purine biosynthesis protein ATIC OS=Mus musculus OX=10090 GN=Atic PE=1 SV=2	0	250.023	69.9324	31	73	31	1	592	64.177	6.76	High	High	High	High	High	High	High	High	High	High	High	High	High	High	High	High	High	High	High	High	High	High	High	High	High	High	High	High	0.933	0.967	1.051	0.981	1.04	14703	14901.5
FALSE	High	Master Protein	A8DUP5	Beta-globin OS=Mus musculus OX=10090 GN=Hbbt1 PE=3 SV=1	0	249.764	74.8299	9	319	1	1	147	15.884	7.62	High	High	High	High	High	High	High	High	High	High	High	High	High	High	High	High	High	High	High	High	High	High	High	High	High	High	High	High	1.086	0.938	0.826	0.952	1.064	527.5	681.9
FALSE	High	Master Protein	P80315	T-complex protein 1 subunit delta OS=Mus musculus OX=10090 GN=Cct4 PE=1 SV=3	0	249.449	58.4416	26	139	25	1	539	58.03	8.02	High	High	High	High	High	High	High	High	High	High	High	High	High	High	High	High	High	High	High	High	High	High	High	High	High	High	High	High	0.944	0.958	1.019	0.986	1.071	29105.4	29656.8
FALSE	High	Master Protein	Q3TIC8	Cytochrome b-c1 complex subunit 1, mitochondrial OS=Mus musculus OX=10090 GN=Uqcrc1 PE=2 SV=1	0	249.003	55.4167	19	160	18	1	480	52.719	6.1	High	High	High	High	High	High	High	High	High	High	High	High	High	High	High	High	High	High	High	High	High	High	High	High	High	High	High	High	0.934	0.939	1.046	0.97	1.029	26993.2	27722.9
FALSE	High	Master Protein	A0A571BEK3	Disks large homolog 2 OS=Mus musculus OX=10090 GN=Dlg2 PE=1 SV=1	0	248.336	37.9578	26	87	21	1	901	99.285	6.6	High	High	High	High	High	High	High	High	High	High	High	High	High	High	High	High	High	High	High	High	High	High	High	High	High	High	High	High	0.917	0.921	1.061	0.932	1.031	19288.5	19982.2
FALSE	High	Master Protein	Q4FJL2	Reticulon OS=Mus musculus OX=10090 GN=Rtn1 PE=1 SV=1	0	247.804	40.2564	20	103	13	1	780	83.521	4.58	High	High	High	High	High	High	High	High	High	High	High	High	High	High	High	High	High	High	High	High	High	High	High	High	High	High	High	High	0.907	0.908	1.094	0.947	1.048	25250.6	25988.3
FALSE	High	Master Protein	E9Q1W0	calcium/calmodulin-dependent protein kinase OS=Mus musculus OX=10090 GN=Camk2d PE=1 SV=2	0	247.721	46.875	20	144	1	1	512	57.712	7.15	High	High	High	High	High	High	High	High	High	High	High	High	High	High	High	High	High	High	High	High	High	High	High	High	High	High	High	High
FALSE	High	Master Protein	Q3TI05	Chaperonin containing Tcp1, subunit 6a (Zeta) OS=Mus musculus OX=10090 GN=Cct6a PE=2 SV=1	0	246.969	55.9322	25	169	25	1	531	57.968	7.08	High	High	High	High	High	High	High	High	High	High	High	High	High	High	High	High	High	High	High	High	High	High	High	High	High	High	High	High	0.934	0.956	1.01	0.977	1.055	28894.9	29671.8
FALSE	High	Master Protein	P57722	Poly(rC)-binding protein 3 OS=Mus musculus OX=10090 GN=Pcbp3 PE=1 SV=3	0	246.28	62.5337	14	84	9	1	371	39.269	7.52	High	High	High	High	High	High	High	High	High	High	High	High	High	High	High	High	High	High	High	High	High	High	High	High	High	High	High	High	0.89	0.914	1.073	0.96	1.039	11580.1	11825.3
FALSE	High	Master Protein	Q8BMF4	Dihydrolipoyllysine-residue acetyltransferase component of pyruvate dehydrogenase complex, mitochondrial OS=Mus musculus OX=10090 GN=Dlat PE=1 SV=2	0	245.751	48.1308	19	148	19	1	642	67.899	8.57	High	High	High	High	High	High	High	High	High	High	High	High	High	High	High	High	High	High	High	High	High	High	High	High	High	High	High	High	0.951	0.959	1.014	0.972	1.098	29524.3	29696.1
FALSE	High	Master Protein	Q9D1A2	Cytosolic non-specific dipeptidase OS=Mus musculus OX=10090 GN=Cndp2 PE=1 SV=1	0	245.714	58.1053	19	99	19	1	475	52.734	5.66	High	High	High	High	High	High	High	High	High	High	High	High	High	High	High	High	High	High	High	High	High	High	High	High	High	High	High	High	0.894	0.947	1.046	0.984	1.036	23780	23128.7
FALSE	High	Master Protein	P62631	Elongation factor 1-alpha 2 OS=Mus musculus OX=10090 GN=Eef1a2 PE=1 SV=1	0	245.149	55.9395	19	269	9	1	463	50.422	9.03	High	High	High	High	High	High	High	High	High	High	High	High	High	High	High	High	High	High	High	High	High	High	High	High	High	High	High	High	0.925	0.942	1.074	0.924	1.049	52044.9	52686.6
FALSE	High	Master Protein	Q99JF8	PC4 and SFRS1-interacting protein OS=Mus musculus OX=10090 GN=Psip1 PE=1 SV=1	0	245.1	50.1894	24	126	10	1	528	59.66	9.13	High	High	High	High	High	High	High	High	High	High	High	High	High	High	High	High	High	High	High	High	High	High	High	High	High	High	High	High	0.928	0.925	1.035	0.935	1.058	32778.3	33734.7
FALSE	High	Master Protein	Q3THU8	Phosphate carrier protein, mitochondrial OS=Mus musculus OX=10090 GN=Slc25a3 PE=2 SV=1	0	244.66	52.381	16	431	16	1	357	39.587	9.19	High	High	High	High	High	High	High	High	High	High	High	High	High	High	High	High	High	High	High	High	High	High	High	High	High	High	High	High	0.933	0.948	1.076	0.997	1.052	55724.8	55252.9
FALSE	High	Master Protein	A2AS98	Nck-associated protein 1 OS=Mus musculus OX=10090 GN=Nckap1 PE=1 SV=1	0	244.615	35.2734	35	89	35	1	1134	129.427	6.68	High	High	High	High	High	High	High	High	High	High	High	High	High	High	High	High	High	High	High	High	High	High	High	High	High	High	High	High	0.918	0.934	1.005	0.937	1.05	15482.2	15749.8
FALSE	High	Master Protein	Q9Z1G3	V-type proton ATPase subunit C 1 OS=Mus musculus OX=10090 GN=Atp6v1c1 PE=1 SV=4	0	244.556	73.5602	25	157	25	1	382	43.86	7.46	High	High	High	High	High	High	High	High	High	High	High	High	High	High	High	High	High	High	High	High	High	High	High	High	High	High	High	High	0.901	0.92	1.051	0.957	1.022	39681.8	40882
FALSE	High	Master Protein	P48678	Prelamin-A/C OS=Mus musculus OX=10090 GN=Lmna PE=1 SV=2	0	244.01	54.1353	32	228	31	1	665	74.193	6.98	High	High	High	High	High	High	High	High	High	High	High	High	High	High	High	High	High	High	High	High	High	High	High	High	High	High	High	High	0.897	0.932	1.092	0.971	1.113	20922.7	21584.3
FALSE	High	Master Protein	P12960	Contactin-1 OS=Mus musculus OX=10090 GN=Cntn1 PE=1 SV=1	0	242.848	40.098	31	91	31	1	1020	113.317	6.16	High	High	High	High	High	High	High	High	High	High	High	High	High	High	High	High	High	High	High	High	High	High	High	High	High	High	High	High	0.955	0.953	0.988	0.988	1.04	16634.5	17212.7
FALSE	High	Master Protein	Q9ERK4	Exportin-2 OS=Mus musculus OX=10090 GN=Cse1l PE=1 SV=1	0	242.509	41.6066	34	110	34	1	971	110.384	5.77	High	High	High	High	High	High	High	High	High	High	High	High	High	High	High	High	High	High	High	High	High	High	High	High	High	High	High	High	0.911	0.945	1.07	0.967	1.031	24676.1	24879.4
FALSE	High	Master Protein	Q3UKW2	Calmodulin OS=Mus musculus OX=10090 PE=1 SV=1	0	242.436	54.8223	8	573	5	1	197	21.546	4.35	High	High	High	High	High	High	High	High	High	High	High	High	High	High	High	High	High	High	High	High	High	High	High	High	High	High	High	High	0.88	0.914	0.913	0.889	1.284	65999	68644
FALSE	High	Master Protein	Q61191	Host cell factor 1 OS=Mus musculus OX=10090 GN=Hcfc1 PE=1 SV=2	0	241.867	19.3154	29	70	29	1	2045	210.306	7.18	Not Found	High	High	High	High	High	High	High	High	High	High	High	High	High	High	High	High	High	High	High	High	High	High	High	High	High	High	High	0.892	0.92	1.047	0.962	1.024	17895.5	18185.1
FALSE	High	Master Protein	Q9CQV8	14-3-3 protein beta/alpha OS=Mus musculus OX=10090 GN=Ywhab PE=1 SV=3	0	241.534	68.2927	13	313	6	1	246	28.069	4.83	High	High	High	High	High	High	High	High	High	High	High	High	High	High	High	High	High	High	High	High	High	High	High	High	High	High	High	High	0.855	0.841	0.999	0.888	1.137	21481.4	22273.4
FALSE	High	Master Protein	P63101	14-3-3 protein zeta/delta OS=Mus musculus OX=10090 GN=Ywhaz PE=1 SV=1	0	241.092	73.8776	15	427	10	1	245	27.754	4.79	High	High	High	High	High	High	High	High	High	High	High	High	High	High	High	High	High	High	High	High	High	High	High	High	High	High	High	High	0.809	0.91	0.947	0.918	1.262	41924.9	35899.5
FALSE	High	Master Protein	O08539	Myc box-dependent-interacting protein 1 OS=Mus musculus OX=10090 GN=Bin1 PE=1 SV=1	0	240.736	52.2109	24	108	3	1	588	64.43	5.03	High	High	High	High	High	High	High	High	High	High	High	High	High	High	High	High	High	High	High	High	High	High	High	High	High	High	High	High	0.924	0.942	1.119	0.963	1.057	20290.1	20647.4
FALSE	High	Master Protein	O54774	AP-3 complex subunit delta-1 OS=Mus musculus OX=10090 GN=Ap3d1 PE=1 SV=1	0	240.15	33.2777	32	89	32	1	1199	134.996	7.37	High	High	High	High	High	High	High	High	High	High	High	High	High	High	High	High	High	High	High	High	High	High	High	High	High	High	High	High	0.948	0.918	1.026	0.99	1.077	10806.4	10595.9
FALSE	High	Master Protein	P40124	Adenylyl cyclase-associated protein 1 OS=Mus musculus OX=10090 GN=Cap1 PE=1 SV=4	0	239.714	64.557	21	93	20	1	474	51.532	7.52	High	High	High	High	High	High	High	High	High	High	High	High	High	High	High	High	High	High	High	High	High	High	High	High	High	High	High	High	0.928	0.919	1.052	0.971	1.032	22182	22604.7
FALSE	High	Master Protein	Q6P9K8	Caskin-1 OS=Mus musculus OX=10090 GN=Caskin1 PE=1 SV=2	0	238.71	31.6562	31	47	29	1	1431	150.403	9.17	High	High	High	High	High	High	High	High	High	High	High	High	High	High	High	High	High	High	High	High	High	High	High	High	High	High	High	High	0.925	0.935	1.102	0.95	1.066	9834.9	10061.8
FALSE	High	Master Protein	Q5SUR0	Phosphoribosylformylglycinamidine synthase OS=Mus musculus OX=10090 GN=Pfas PE=1 SV=1	0	238.147	32.9095	28	88	28	1	1337	144.538	5.67	High	High	High	High	High	High	High	High	High	High	High	High	High	High	High	High	High	High	High	High	High	High	High	High	High	High	High	High	0.953	0.962	1.035	0.988	1.027	16345.6	16823.6
FALSE	High	Master Protein	Q99LF4	RNA-splicing ligase RtcB homolog OS=Mus musculus OX=10090 GN=Rtcb PE=1 SV=1	0	237.809	60.5941	24	114	24	1	505	55.214	7.23	High	High	High	High	High	High	High	High	High	High	High	High	High	High	High	High	High	High	High	High	High	High	High	High	High	High	High	High	0.927	0.952	1.072	0.957	1.046	23614.3	24174.1
FALSE	High	Master Protein	Q8C854	Myelin expression factor 2 OS=Mus musculus OX=10090 GN=Myef2 PE=1 SV=1	0	237.057	51.4382	27	131	27	1	591	63.254	8.87	High	High	High	High	High	High	High	High	High	High	High	High	High	High	High	High	High	High	High	High	High	High	High	High	High	High	High	High	0.901	0.929	1.027	0.946	1.039	28082.3	28300.9
FALSE	High	Master Protein	Q3U738	Protein disulfide-isomerase OS=Mus musculus OX=10090 GN=P4hb PE=2 SV=1	0	236.161	58.5462	25	156	1	1	509	57.067	4.88	High	High	High	High	High	High	High	High	High	High	High	High	High	High	High	High	High	High	High	High	High	High	High	High	High	High	High	High	0.934	1.006	0.98	1.038	0.987	630.6	636.4
FALSE	High	Master Protein	Q99LX0	Parkinson disease protein 7 homolog OS=Mus musculus OX=10090 GN=Park7 PE=1 SV=1	0	235.817	83.0688	13	192	13	1	189	20.008	6.77	High	High	High	High	High	High	High	High	High	High	High	High	High	High	High	High	High	High	High	High	High	High	High	High	High	High	High	High	0.937	0.957	1.036	1.008	1.052	44280.3	45405.5
FALSE	High	Master Protein	Q2TB46	Recoverin OS=Mus musculus OX=10090 GN=Rcvrn PE=2 SV=1	0	235.665	81.1881	16	483	16	1	202	23.392	5.12	High	High	High	High	High	High	High	High	High	High	High	High	High	High	High	High	High	High	High	High	High	High	High	High	High	High	High	High	0.901	0.926	0.964	0.947	1.117	92552.2	91203.4
FALSE	High	Master Protein	Q3TPJ8	Cytoplasmic dynein 1 intermediate chain 2 OS=Mus musculus OX=10090 GN=Dync1i2 PE=1 SV=1	0	235.583	50.4747	19	93	19	1	632	70.569	5.24	High	High	High	High	High	High	High	Not Found	High	High	High	High	High	High	High	High	High	High	High	High	High	High	High	High	High	High	High	High	0.955	0.933	1.017	0.987	1.007	11422.2	11748.4
FALSE	High	Master Protein	A0A0R4J0Z1	Protein disulfide-isomerase A4 OS=Mus musculus OX=10090 GN=Pdia4 PE=1 SV=1	0	234.712	55.8502	30	112	30	1	641	72.325	5.22	High	High	High	High	High	High	High	High	High	High	High	High	High	High	High	High	High	High	High	High	High	High	High	High	High	High	High	High	0.959	0.956	1.03	0.988	1.032	20579.7	21641.8
FALSE	High	Master Protein	P48036	Annexin A5 OS=Mus musculus OX=10090 GN=Anxa5 PE=1 SV=1	0	233.883	79.3103	22	151	21	1	319	35.73	4.96	High	High	High	High	High	High	High	High	High	High	High	High	High	High	High	High	High	High	High	High	High	High	High	High	High	High	High	High	0.879	0.838	1.031	0.955	1.014	24993.6	25414.3
FALSE	High	Master Protein	E9PYN1	Cell adhesion molecule 1 OS=Mus musculus OX=10090 GN=Cadm1 PE=1 SV=1	0	233.724	37.5527	10	126	10	1	474	51.656	4.87	High	High	High	High	High	High	High	High	High	High	High	High	High	High	High	High	High	High	High	High	High	High	High	High	High	High	High	High	0.963	0.934	1.034	0.996	1.055	21348	21948.6
FALSE	High	Master Protein	Q5SWU9	Acetyl-CoA carboxylase 1 OS=Mus musculus OX=10090 GN=Acaca PE=1 SV=1	0	233.669	24.8188	49	71	49	1	2345	265.088	6.39	High	High	High	High	High	High	High	High	High	High	High	High	High	High	High	High	High	High	High	High	High	High	High	High	High	High	High	High	0.939	0.95	1.09	0.974	1.015	9568.8	9742.2
FALSE	High	Master Protein	Q5EBQ0	Voltage-dependent anion-selective channel protein 3 OS=Mus musculus OX=10090 GN=Vdac3 PE=2 SV=1	0	233.648	61.2676	15	174	12	1	284	30.864	8.79	Not Found	Not Found	High	High	High	High	High	High	High	High	High	High	High	High	High	High	High	High	High	High	High	High	High	High	High	High	High	High	0.881	0.79	1.093	0.979	1.097	28513.3	29320.4
FALSE	High	Master Protein	E9Q2W9	Alpha-actinin-4 (Fragment) OS=Mus musculus OX=10090 GN=Actn4 PE=1 SV=1	0	232.95	57.3359	25	137	1	1	518	59.86	6.01	High	High	High	High	High	High	High	High	High	High	High	High	High	High	High	High	High	High	High	High	High	High	High	High	High	High	High	High	0.891	0.917	1.086	0.936	1.003	322.2	324.8
FALSE	High	Master Protein	Q3TF40	Non-POU domain containing octamer binding (Fragment) OS=Mus musculus OX=10090 GN=Nono PE=2 SV=1	0	232.665	45.6439	21	201	19	1	528	60.369	9.61	High	High	High	High	High	High	High	High	High	High	High	High	High	High	High	High	High	High	High	High	High	High	High	High	High	High	High	High	0.897	0.927	1.042	0.919	1.058	23599.1	24424.4
FALSE	High	Master Protein	B1Q450	Hemoglobin beta chain subunit OS=Mus musculus OX=10090 GN=HBB1 PE=2 SV=1	0	232.32	89.1156	11	280	2	1	147	15.83	7.69	High	High	High	High	High	High	High	High	High	High	High	High	High	High	High	High	High	High	High	High	High	High	High	High	High	High	High	High	0.894	0.936	0.743	0.924	0.919	3079	3193.3
FALSE	High	Master Protein	Q6GQT9	Nodal modulator 1 OS=Mus musculus OX=10090 GN=Nomo1 PE=1 SV=1	0	232.302	35.9143	31	68	31	1	1214	133.336	6.09	High	High	High	High	High	High	High	High	High	High	High	High	High	High	High	High	High	High	High	High	High	High	High	High	High	High	High	High	0.963	0.952	1.04	0.979	1.05	17996.2	18506.5
FALSE	High	Master Protein	O35954	Membrane-associated phosphatidylinositol transfer protein 1 OS=Mus musculus OX=10090 GN=Pitpnm1 PE=1 SV=1	0	231.856	33.2261	29	69	28	1	1243	134.855	6.06	High	High	High	High	High	High	High	High	High	High	High	High	High	High	High	High	High	High	High	High	High	High	High	High	High	High	High	High	0.922	0.921	1.023	0.939	1.006	14608.4	14887.1
FALSE	High	Master Protein	Q7TPT7	Valine--tRNA ligase OS=Mus musculus OX=10090 GN=Vars PE=2 SV=1	0	230.412	32.5416	37	84	35	1	1263	140.141	7.77	High	High	High	High	High	High	High	High	High	High	High	High	High	High	High	High	High	High	High	High	High	High	High	High	High	High	High	High	0.97	0.942	1.013	0.972	1.025	15585.4	16127.3
FALSE	High	Master Protein	Q99L13	3-hydroxyisobutyrate dehydrogenase, mitochondrial OS=Mus musculus OX=10090 GN=Hibadh PE=1 SV=1	0	229.957	56.7164	12	75	12	1	335	35.417	8.13	High	High	High	High	High	High	High	High	High	High	High	High	High	High	High	High	High	High	High	High	High	High	High	High	High	High	High	High	0.962	0.954	1.032	0.997	1.049	21516.2	21601.2
FALSE	High	Master Protein	E9Q1G8	Septin OS=Mus musculus OX=10090 GN=Septin7 PE=1 SV=2	0	229.408	56.7506	21	139	18	1	437	50.617	8.57	High	High	High	High	High	High	High	High	High	High	High	High	High	High	High	High	High	High	High	High	High	High	High	High	High	High	High	High	0.905	0.923	0.989	0.95	1.037	24267.5	24895.7
FALSE	High	Master Protein	Q3UHU8	General transcription factor II-I OS=Mus musculus OX=10090 GN=Gtf2i PE=1 SV=1	0	229.243	45.5301	32	79	32	1	962	108.282	7.8	High	High	High	High	High	High	High	High	High	High	High	High	High	High	High	High	High	High	High	High	High	High	High	High	High	High	High	High	0.927	0.951	1.066	0.941	1.044	20325.7	20645.9
FALSE	High	Master Protein	F8WIT2	Annexin OS=Mus musculus OX=10090 GN=Anxa6 PE=1 SV=1	0	228.929	57.4213	34	138	2	1	667	75.241	5.55	High	High	High	High	High	High	High	High	High	High	High	High	High	High	High	High	High	High	High	High	High	High	High	High	High	High	High	High	0.925	0.94	1.081	0.999	1.056	20191.8	20654.9
FALSE	High	Master Protein	Q8C2Q7	Heterogeneous nuclear ribonucleoprotein H OS=Mus musculus OX=10090 GN=Hnrnph1 PE=1 SV=1	0	228.484	48.0932	16	522	7	1	472	51.185	6.8	High	High	High	High	High	High	High	High	High	High	High	High	High	High	High	High	High	High	High	High	High	High	High	High	High	High	High	High	0.91	0.939	0.955	0.966	1.035	53011.4	54454.7
FALSE	High	Master Protein	Q61543	Golgi apparatus protein 1 OS=Mus musculus OX=10090 GN=Glg1 PE=1 SV=1	0	227.88	34.8085	36	93	36	1	1175	133.646	6.84	High	High	High	High	High	High	High	High	High	High	High	High	High	High	High	High	High	High	High	High	High	High	High	High	High	High	High	High	0.934	0.921	1.019	0.985	1.038	10608.5	10932.1
FALSE	High	Master Protein	Q8K4Z5	Splicing factor 3A subunit 1 OS=Mus musculus OX=10090 GN=Sf3a1 PE=1 SV=1	0	227.746	43.8685	27	89	27	1	791	88.489	5.22	High	High	High	High	High	High	High	High	High	High	High	High	High	High	High	High	High	High	High	High	High	High	High	High	High	High	High	High	0.935	0.919	1.055	0.934	1.04	19486.1	20196.2
FALSE	High	Master Protein	E0CXB9	Catenin alpha-2 OS=Mus musculus OX=10090 GN=Ctnna2 PE=1 SV=1	0	227.557	36.1284	30	79	22	1	966	106.663	5.69	High	High	High	High	High	High	High	High	High	High	High	High	High	High	High	High	High	High	High	High	High	High	High	High	High	High	High	High	0.881	0.928	1.15	0.96	1.081	8077.8	7667.3
FALSE	High	Master Protein	E9PUD2	Dynamin-1-like protein OS=Mus musculus OX=10090 GN=Dnm1l PE=1 SV=1	0	227.257	48.1742	30	94	1	1	712	79.483	7.08	High	High	High	High	High	High	High	High	High	High	High	High	High	High	High	High	High	High	High	High	High	High	High	High	High	High	High	High	0.942	0.935	0.915	0.923	1.044	994.7	994.1
FALSE	High	Master Protein	Q91XV3	Brain acid soluble protein 1 OS=Mus musculus OX=10090 GN=Basp1 PE=1 SV=3	0	226.718	82.7434	12	60	12	1	226	22.074	4.51	High	High	High	High	Not Found	Not Found	High	High	High	High	High	High	High	High	High	High	High	High	High	High	High	High	High	High	High	High	High	High	1.153	0.882	1.256	1.189	1.256	18579.9	19261.5
FALSE	High	Master Protein	Q3TQX5	RNA helicase OS=Mus musculus OX=10090 GN=Ddx3x PE=1 SV=1	0	226.242	56.1934	32	99	9	1	662	73.056	7.18	High	High	High	High	High	High	High	High	High	High	High	High	High	High	High	High	High	High	High	High	High	High	High	High	High	High	High	High	0.918	0.95	1.066	0.949	1.042	17350.7	17413.6
FALSE	High	Master Protein	Q6P1B9	Bin1 protein OS=Mus musculus OX=10090 GN=Bin1 PE=1 SV=1	0	225.762	59.3291	22	101	1	1	477	52.731	5.24	High	High	High	High	High	High	High	High	High	High	High	High	High	High	High	High	High	High	High	High	High	High	High	High	High	High	High	High
FALSE	High	Master Protein	Q9JIX8	Apoptotic chromatin condensation inducer in the nucleus OS=Mus musculus OX=10090 GN=Acin1 PE=1 SV=3	0	225.073	30.1196	34	100	27	1	1338	150.629	5.91	High	High	High	High	High	High	High	Not Found	High	High	High	High	High	High	High	High	High	High	High	High	High	High	High	High	High	High	High	High	0.86	0.887	0.978	0.864	1.115	23571.3	24348.7
FALSE	High	Master Protein	O88737	Protein bassoon OS=Mus musculus OX=10090 GN=Bsn PE=1 SV=4	0	224.505	12.1005	39	63	37	1	3942	418.587	7.71	High	High	High	High	High	High	High	High	High	High	High	High	High	High	High	High	High	High	High	High	High	High	High	High	High	High	High	High	0.859	0.892	1.104	0.908	1.108	11376.4	11642.9
FALSE	High	Master Protein	A0JNY3	Gephyrin OS=Mus musculus OX=10090 GN=Gphn PE=1 SV=1	0	224.243	41.3212	23	72	23	1	772	83.613	5.76	High	High	High	High	High	High	High	High	High	High	High	High	High	High	High	High	High	High	High	High	High	High	High	High	High	High	High	High	0.901	0.922	1.025	0.92	1.086	17508.8	17972
FALSE	High	Master Protein	Q3U741	RNA helicase OS=Mus musculus OX=10090 GN=Ddx17 PE=1 SV=1	0	224.067	49.2331	29	130	21	1	652	72.539	8.68	High	High	High	High	High	High	High	High	High	High	High	High	High	High	High	High	High	High	High	High	High	High	High	High	High	High	High	High	0.9	0.936	1.037	0.888	1.068	20303.4	21008.4
FALSE	High	Master Protein	Q921F4	Heterogeneous nuclear ribonucleoprotein L-like OS=Mus musculus OX=10090 GN=Hnrnpll PE=1 SV=3	0	223.618	53.6379	22	84	17	1	591	64.084	5.85	High	High	High	High	High	High	High	High	High	High	High	High	High	High	High	High	High	High	High	High	High	High	High	High	High	High	High	High	0.923	0.936	1.017	0.947	1.029	16401.7	16900.1
FALSE	High	Master Protein	Q9CU62	Structural maintenance of chromosomes protein 1A OS=Mus musculus OX=10090 GN=Smc1a PE=1 SV=4	0	223.354	35.442	43	93	43	1	1233	143.146	7.64	High	High	High	High	High	High	High	High	High	High	High	High	High	High	High	High	High	High	High	High	High	High	High	High	High	High	High	High	0.854	0.967	0.997	0.963	1.175	21925.9	20461.6
FALSE	High	Master Protein	A2A5Y6	Microtubule-associated protein OS=Mus musculus OX=10090 GN=Mapt PE=1 SV=1	0	222.918	42.8571	24	89	11	1	749	78.038	6.51	High	High	High	High	High	High	High	High	High	High	High	High	High	High	High	High	High	High	High	High	High	High	High	High	High	High	High	High	0.895	0.907	1.095	0.933	1.074	17221.4	17658.7
FALSE	High	Master Protein	Q91WD9	Secretagogin OS=Mus musculus OX=10090 GN=Scgn PE=2 SV=1	0	222.421	55.4348	12	122	12	1	276	32.125	5.19	High	High	High	High	High	High	High	High	High	High	High	High	High	High	High	High	High	High	High	High	High	High	High	High	High	High	High	High	0.911	0.933	1.042	0.96	1.037	26207.9	26919.4
FALSE	High	Master Protein	Q920I9	WD repeat-containing protein 7 OS=Mus musculus OX=10090 GN=Wdr7 PE=1 SV=3	0	222.355	27.8711	32	68	32	1	1489	163.345	6.9	Not Found	High	High	High	High	High	High	High	High	High	High	High	High	High	High	High	High	High	High	High	High	High	High	High	High	High	High	High	0.927	0.944	1.102	0.961	1.049	8790	8931.9
FALSE	High	Master Protein	Q60930	Voltage-dependent anion-selective channel protein 2 OS=Mus musculus OX=10090 GN=Vdac2 PE=1 SV=2	0	222.245	58.3051	14	234	14	1	295	31.713	7.49	Not Found	Not Found	High	High	High	High	High	High	High	High	High	High	High	High	High	High	High	High	High	High	High	High	High	High	High	High	High	High	0.888	0.903	1.064	0.894	1.094	49966.8	48433.2
FALSE	High	Master Protein	Q9ERU9	E3 SUMO-protein ligase RanBP2 OS=Mus musculus OX=10090 GN=Ranbp2 PE=1 SV=2	0	221.351	18.2116	49	72	48	1	3053	340.907	6.18	High	High	High	High	High	High	High	High	High	High	High	High	High	High	High	High	High	High	High	High	High	High	High	High	High	High	High	High	0.896	0.93	1.099	0.935	1.022	18510.2	18600.8
FALSE	High	Master Protein	Q9CZU6	Citrate synthase, mitochondrial OS=Mus musculus OX=10090 GN=Cs PE=1 SV=1	0	221.29	48.9224	16	243	16	1	464	51.703	8.57	High	High	High	High	High	High	High	High	High	High	High	High	High	High	High	High	High	High	High	High	High	High	High	High	High	High	High	High	0.926	0.941	1.008	0.978	1.024	34958.9	35342.8
FALSE	High	Master Protein	Q8CE30	Nucleolin OS=Mus musculus OX=10090 GN=Ncl PE=2 SV=1	0	221.006	45.686	35	233	2	1	707	76.666	4.77	High	High	High	High	High	High	High	High	High	High	High	High	High	High	High	High	High	High	High	High	High	High	High	High	High	High	High	High	0.685	0.635	0.962	0.514	2.138	8749.4	6153.3
FALSE	High	Master Protein	Q9D051	Pyruvate dehydrogenase E1 component subunit beta, mitochondrial OS=Mus musculus OX=10090 GN=Pdhb PE=1 SV=1	0	220.563	54.3175	14	100	14	1	359	38.912	6.87	High	High	High	High	High	High	High	High	High	High	High	High	High	High	High	High	High	High	High	High	High	High	High	High	High	High	High	High	0.958	0.927	0.998	0.965	1.038	25667.1	26779.8
FALSE	High	Master Protein	P21550	Beta-enolase OS=Mus musculus OX=10090 GN=Eno3 PE=1 SV=3	0	220.267	31.5668	9	819	2	1	434	46.995	7.18	High	High	High	High	High	High	High	High	High	High	High	High	High	High	High	High	High	High	High	High	High	High	High	High	High	High	High	High	0.926	0.812	0.925	0.983	1.011	247.5	271.1
FALSE	High	Master Protein	Q5SQX6	Cytoplasmic FMR1-interacting protein 2 OS=Mus musculus OX=10090 GN=Cyfip2 PE=1 SV=2	0	220.163	30.6464	36	92	18	1	1253	145.565	7.05	High	High	High	High	High	High	High	High	High	High	High	High	High	High	High	High	High	High	High	High	High	High	High	High	High	High	High	High	0.926	0.873	1.04	0.894	1.054	24975	25529.6
FALSE	High	Master Protein	P47738	Aldehyde dehydrogenase, mitochondrial OS=Mus musculus OX=10090 GN=Aldh2 PE=1 SV=1	0	220.04	52.2158	21	101	20	1	519	56.502	7.62	High	High	High	High	High	High	High	High	High	High	High	High	High	High	High	High	High	High	High	High	High	High	High	High	High	High	High	High	0.971	0.893	1.068	0.995	1.012	27588.5	28330.8
FALSE	High	Master Protein	A0A1W2P7Y9	Neuronal cell adhesion molecule OS=Mus musculus OX=10090 GN=Nrcam PE=1 SV=1	0	219.938	31.3933	25	60	25	1	1134	125.434	6.38	High	High	High	High	High	High	High	High	High	High	High	High	High	High	High	High	High	High	High	High	High	High	High	High	High	High	High	High	0.937	0.958	1.094	0.984	1.057	12570.2	12793.7
FALSE	High	Master Protein	Q3TXS7	26S proteasome non-ATPase regulatory subunit 1 OS=Mus musculus OX=10090 GN=Psmd1 PE=1 SV=1	0	219.169	37.9853	31	101	31	1	953	105.663	5.39	High	High	High	High	High	High	High	High	High	High	High	High	High	High	High	High	High	High	High	High	High	High	High	High	High	High	High	High	0.934	0.952	1.024	0.968	1.017	19500	19913
FALSE	High	Master Protein	Q3UDD5	Dipeptidyl peptidase 3 OS=Mus musculus OX=10090 GN=Dpp3 PE=2 SV=1	0	218.538	50.542	29	73	29	1	738	82.906	5.38	High	High	High	High	High	High	High	High	High	High	High	High	High	High	High	High	High	High	High	High	High	High	High	High	High	High	High	High	0.962	0.972	1.041	0.982	1.02	12600.4	12750.6
FALSE	High	Master Protein	P30416	Peptidyl-prolyl cis-trans isomerase FKBP4 OS=Mus musculus OX=10090 GN=Fkbp4 PE=1 SV=5	0	218.173	61.7904	24	116	24	1	458	51.54	5.72	High	High	High	High	High	High	High	High	High	High	High	High	High	High	High	High	High	High	High	High	High	High	High	High	High	High	High	High	0.952	0.947	1.026	0.979	1.055	26070.2	26987.7
FALSE	High	Master Protein	P29341	Polyadenylate-binding protein 1 OS=Mus musculus OX=10090 GN=Pabpc1 PE=1 SV=2	0	218.041	50.9434	26	96	18	1	636	70.626	9.5	High	High	High	High	High	High	High	High	High	High	High	High	High	High	High	High	High	High	High	High	High	High	High	High	High	High	High	High	0.901	0.939	0.951	0.936	1.068	25664.3	26181.6
FALSE	High	Master Protein	P10126	Elongation factor 1-alpha 1 OS=Mus musculus OX=10090 GN=Eef1a1 PE=1 SV=3	0	217.864	56.0606	19	266	9	1	462	50.082	9.01	High	High	High	High	High	High	High	High	High	High	High	High	High	High	High	High	High	High	High	High	High	High	High	High	High	High	High	High	0.977	0.82	0.807	0.936	1.368	14224.6	14492.4
FALSE	High	Master Protein	P68254	14-3-3 protein theta OS=Mus musculus OX=10090 GN=Ywhaq PE=1 SV=1	0	217.385	65.7143	14	284	9	1	245	27.761	4.78	High	High	High	High	High	High	High	High	High	High	High	High	High	High	High	High	High	High	High	High	High	High	High	High	High	High	High	High	0.908	0.941	1.013	0.977	1.03	21332.2	21975.3
FALSE	High	Master Protein	Q91VA7	Isocitrate dehydrogenase [NAD] subunit, mitochondrial OS=Mus musculus OX=10090 GN=Idh3b PE=1 SV=1	0	216.915	53.3854	16	104	16	1	384	42.168	8.6	High	High	High	High	High	High	High	High	High	High	High	High	High	High	High	High	High	High	High	High	High	High	High	High	High	High	High	High	0.955	0.87	1.043	0.909	1.011	25350.2	26119.6
FALSE	High	Master Protein	Q3UXI9	DZF domain-containing protein OS=Mus musculus OX=10090 GN=Ilf2 PE=2 SV=1	0	216.664	54.8718	14	65	14	1	390	42.983	5.14	Not Found	Not Found	High	High	High	High	High	High	High	High	High	High	High	High	High	High	High	High	High	High	High	High	High	High	High	High	High	High	0.855	0.929	1.006	0.892	1.114	12997.3	13104.5
FALSE	High	Master Protein	Q543S2	Guanine nucleotide-binding protein G(O) subunit alpha OS=Mus musculus OX=10090 GN=Gnao1 PE=2 SV=1	0	216.634	64.9718	16	275	14	1	354	40.059	5.53	High	High	High	High	High	High	High	High	High	High	High	High	High	High	High	High	High	High	High	High	High	High	High	High	High	High	High	High	0.925	0.923	1.04	0.97	1.039	43100.5	44625
FALSE	High	Master Protein	E9Q3Y4	Lipopolysaccharide-responsive and beige-like anchor protein OS=Mus musculus OX=10090 GN=Lrba PE=1 SV=1	0	216.5	15.8374	41	70	38	1	2854	316.615	5.54	High	High	High	High	High	High	High	High	High	High	High	High	High	High	High	High	High	High	High	High	High	High	High	High	High	High	High	High	0.93	0.932	1.001	0.955	0.997	11047.9	11403.1
FALSE	High	Master Protein	Q9JIF7	Coatomer subunit beta OS=Mus musculus OX=10090 GN=Copb1 PE=1 SV=1	0	215.702	38.8248	30	73	30	1	953	106.998	6	High	High	High	High	High	High	High	High	High	High	High	High	High	High	High	High	High	High	High	High	High	High	High	High	High	High	High	High	0.931	0.961	1.063	0.942	0.997	16869.4	16918.5
FALSE	High	Master Protein	P14152	Malate dehydrogenase, cytoplasmic OS=Mus musculus OX=10090 GN=Mdh1 PE=1 SV=3	0	215.315	62.5749	16	254	16	1	334	36.488	6.58	Not Found	High	High	High	High	High	High	High	High	High	High	High	High	High	High	High	High	High	High	High	High	High	High	High	High	High	High	High	0.948	0.902	1.023	0.98	1.055	44919.7	46599.2
FALSE	High	Master Protein	Q3TPZ5	Dynactin subunit 2 OS=Mus musculus OX=10090 GN=Dctn2 PE=1 SV=1	0	214.994	67.1642	19	131	19	1	402	44.09	5.26	High	High	High	High	High	High	High	High	High	High	High	High	High	High	High	High	High	High	High	High	High	High	High	High	High	High	High	High	0.956	0.942	1.079	1.003	1.07	19851	20534.3
FALSE	High	Master Protein	Q4FK49	inorganic diphosphatase OS=Mus musculus OX=10090 GN=Ppa1 PE=1 SV=1	0	214.407	76.1246	17	135	1	1	289	32.646	5.6	High	High	High	High	High	High	High	High	High	High	High	High	High	High	High	High	High	High	High	High	High	High	High	High	High	High	High	High	0.903	0.916	0.959	0.96	0.969	2681.4	2798.3
FALSE	High	Master Protein	Q3UA53	inorganic diphosphatase OS=Mus musculus OX=10090 GN=Ppa1 PE=2 SV=1	0	214.407	76.1246	17	135	1	1	289	32.645	5.74	High	High	High	High	High	High	High	High	High	High	High	High	High	High	High	High	High	High	High	High	High	High	High	High	High	High	High	High	0.855	0.933	1.034	0.992	1.126	31637.3	29774.2
FALSE	High	Master Protein	Q80X80	Phospholipid transfer protein C2CD2L OS=Mus musculus OX=10090 GN=C2cd2l PE=1 SV=3	0	213.994	42.7762	20	143	7	1	706	76.282	7.21	High	High	High	High	High	High	High	High	High	High	High	High	High	High	High	High	High	High	High	High	High	High	High	High	High	High	High	High	0.976	0.933	1.033	0.99	1.036	13810.2	14236.2
FALSE	High	Master Protein	A8IP69	14-3-3 protein gamma subtype OS=Mus musculus OX=10090 GN=Ywhag PE=1 SV=1	0	213.829	79.7571	16	349	10	1	247	28.285	4.89	High	High	High	High	High	High	High	High	High	High	High	High	High	High	High	High	High	High	High	High	High	High	High	High	High	High	High	High	0.915	0.858	0.966	0.977	1.043	32721.7	33863.7
FALSE	High	Master Protein	Q4VA93	Protein kinase C OS=Mus musculus OX=10090 GN=Prkca PE=1 SV=1	0	213.287	40.4762	21	148	15	1	672	76.774	7.05	High	High	High	High	High	High	High	High	High	High	High	High	High	High	High	High	High	High	High	High	High	High	High	High	High	High	High	High	0.904	0.924	1.055	0.947	1.046	23572.3	23905.7
FALSE	High	Master Protein	Q3U1J4	DNA damage-binding protein 1 OS=Mus musculus OX=10090 GN=Ddb1 PE=1 SV=2	0	213.057	37.8947	39	100	24	1	1140	126.772	5.26	High	High	High	High	High	High	High	High	High	High	High	High	High	High	High	High	High	High	High	High	High	High	High	High	High	High	High	High	0.926	0.94	1.038	0.979	1.063	23188.7	23690.7
FALSE	High	Master Protein	Q8C338	Isocitrate dehydrogenase [NADP] OS=Mus musculus OX=10090 GN=Idh1 PE=2 SV=1	0	212.719	60.6635	23	131	22	1	422	47.515	6.93	High	High	High	High	High	High	High	High	High	High	High	High	High	High	High	High	High	High	High	High	High	High	High	High	High	High	High	High	0.94	0.931	1.026	0.971	1.016	28790.5	29638.7
FALSE	High	Master Protein	P70168	Importin subunit beta-1 OS=Mus musculus OX=10090 GN=Kpnb1 PE=1 SV=2	0	212.534	35.7306	25	86	25	1	876	97.122	4.78	High	High	High	High	High	High	High	High	High	High	High	High	High	High	High	High	High	High	High	High	High	High	High	High	High	High	High	High	0.904	0.934	1.04	0.954	1.016	18325.4	18233.3
FALSE	High	Master Protein	E1AZ71	Cyclic nucleotide-gated channel beta 1 OS=Mus musculus OX=10090 GN=Cngb1 PE=1 SV=1	0	212.509	28.9057	28	70	28	1	1325	148.622	4.53	High	High	High	High	High	High	High	High	High	High	High	High	High	High	High	High	High	High	High	High	High	High	High	High	High	High	High	High	0.89	0.838	0.914	0.88	0.955	16724.5	17207
FALSE	High	Master Protein	P46935	E3 ubiquitin-protein ligase NEDD4 OS=Mus musculus OX=10090 GN=Nedd4 PE=1 SV=3	0	212.134	47.3506	32	89	27	1	887	102.642	5.26	High	High	High	High	High	High	High	High	High	High	High	High	High	High	High	High	High	High	High	High	High	High	High	High	High	High	High	High	0.944	0.949	1.013	0.958	1.033	15573	15955.4
FALSE	High	Master Protein	Q99KE1	NAD-dependent malic enzyme, mitochondrial OS=Mus musculus OX=10090 GN=Me2 PE=1 SV=1	0	211.881	53.82	21	67	20	1	589	65.757	7.61	High	High	High	High	High	High	High	High	High	High	High	High	High	High	High	High	High	High	High	High	High	High	High	High	High	High	High	High	0.936	1.032	0.893	0.972	1.044	16793.8	15389.5
FALSE	High	Master Protein	Q3UK83	Heterogeneous nuclear ribonucleoprotein A1 OS=Mus musculus OX=10090 GN=Hnrnpa1 PE=2 SV=1	0	211.771	42.3592	13	310	11	1	373	38.78	9.13	High	High	High	High	High	High	High	High	High	High	High	High	High	High	High	High	High	High	High	High	High	High	High	High	High	High	High	High	0.863	0.927	0.989	0.864	1.108	31914.7	32688.7
FALSE	High	Master Protein	Q3TW51	Staphylococcal nuclease domain-containing protein OS=Mus musculus OX=10090 GN=Snd1 PE=2 SV=1	0	211.712	37.2527	27	75	27	1	910	101.967	7.56	High	High	High	High	High	High	High	High	High	High	High	High	High	High	High	High	High	High	High	High	High	High	High	High	High	High	High	High	0.957	0.938	1	0.943	1.011	8703	8854.1
FALSE	High	Master Protein	P23116	Eukaryotic translation initiation factor 3 subunit A OS=Mus musculus OX=10090 GN=Eif3a PE=1 SV=5	0	208.496	31.3988	43	87	43	1	1344	161.838	6.77	High	High	High	High	High	High	High	High	High	High	High	High	High	High	High	High	High	High	High	High	High	High	High	High	High	High	High	High	0.926	0.925	1.02	0.951	1.044	13097.3	13574.7
FALSE	High	Master Protein	Q5BKQ9	Proteasome (Prosome, macropain) 26S subunit, non-ATPase, 11 OS=Mus musculus OX=10090 GN=Psmd11 PE=1 SV=1	0	208.46	63.981	24	67	24	1	422	47.407	6.48	High	High	High	High	High	High	High	High	High	High	High	High	High	High	High	High	High	High	High	High	High	High	High	High	High	High	High	High	0.923	0.935	1.047	0.971	1.017	14733.5	14755.9
FALSE	High	Master Protein	Q9Z2X1	Heterogeneous nuclear ribonucleoprotein F OS=Mus musculus OX=10090 GN=Hnrnpf PE=1 SV=3	0	208.229	54.4578	14	285	12	1	415	45.701	5.49	High	High	High	High	High	High	High	High	High	High	High	High	High	High	High	High	High	High	High	High	High	High	High	High	High	High	High	High	0.915	0.938	0.972	0.959	1.017	26035.9	26708.4
FALSE	High	Master Protein	Q810U3	Neurofascin OS=Mus musculus OX=10090 GN=Nfasc PE=1 SV=1	0	207.992	29.3548	28	78	28	1	1240	137.889	6.19	High	High	High	High	High	High	High	High	High	High	High	High	High	High	High	High	High	High	High	High	High	High	High	High	High	High	High	High	0.908	0.928	1.072	0.943	1.025	16914.2	17250.5
FALSE	High	Master Protein	Q9DBF1	Alpha-aminoadipic semialdehyde dehydrogenase OS=Mus musculus OX=10090 GN=Aldh7a1 PE=1 SV=4	0	207.941	52.5046	19	78	19	1	539	58.824	7.47	High	High	High	High	High	High	High	High	High	High	High	High	High	High	High	High	High	High	High	High	High	High	High	High	High	High	High	High	0.973	0.971	1.04	1.003	1.039	20663	21049.7
FALSE	High	Master Protein	Q3TT41	Nucleolin OS=Mus musculus OX=10090 GN=Ncl PE=2 SV=1	0	207.661	45.686	35	221	2	1	707	76.691	4.75	High	High	High	High	High	High	High	High	High	High	High	High	High	High	High	High	High	High	High	High	High	High	High	High	High	High	High	High	0.755	0.898	0.746	0.763	1.076	65604.2	66783.5
FALSE	High	Master Protein	Q5SVJ0	calcium/calmodulin-dependent protein kinase OS=Mus musculus OX=10090 GN=Camk2b PE=1 SV=1	0	207.541	39.9399	19	91	12	1	666	72.857	7.27	High	High	High	High	High	High	High	High	High	High	High	High	High	High	High	High	High	High	High	High	High	High	High	High	High	High	High	High	0.896	0.92	1.031	0.932	1.043	12791.4	12852.5
FALSE	High	Master Protein	P60879	Synaptosomal-associated protein 25 OS=Mus musculus OX=10090 GN=Snap25 PE=1 SV=1	0	206.598	67.9612	14	118	13	1	206	23.3	4.77	High	High	High	High	High	High	High	High	High	High	High	High	High	High	High	High	High	High	High	High	High	High	High	High	High	High	High	High	0.955	0.864	1.07	1.026	1.167	18754.6	19479.8
FALSE	High	Master Protein	P61264	Syntaxin-1B OS=Mus musculus OX=10090 GN=Stx1b PE=1 SV=1	0	206.574	61.4583	17	190	15	1	288	33.224	5.38	High	High	High	High	High	High	High	High	High	High	High	High	High	High	High	High	High	High	High	High	High	High	High	High	High	High	High	High	0.912	0.855	1.035	0.957	1.068	39243.4	40369.4
FALSE	High	Master Protein	Q9EPL8	Importin-7 OS=Mus musculus OX=10090 GN=Ipo7 PE=1 SV=2	0	206.497	30.5395	22	74	22	1	1038	119.41	4.82	High	High	High	High	High	High	High	High	High	High	High	High	High	High	High	High	High	High	High	High	High	High	High	High	High	High	High	High	0.913	0.938	1.066	0.957	1.06	7928.2	7988.9
FALSE	High	Master Protein	A0A087WQ31	CLIP-associating protein 1 OS=Mus musculus OX=10090 GN=Clasp1 PE=1 SV=1	0	206.472	26.8041	37	72	30	1	1552	170.854	9.03	High	High	High	High	High	High	High	High	High	High	High	High	High	High	High	High	High	High	High	High	High	High	High	High	High	High	High	High	0.921	0.922	1.07	0.962	1.04	10828.9	11155
FALSE	High	Master Protein	Q790Y8	Glucose-6-phosphate 1-dehydrogenase OS=Mus musculus OX=10090 GN=G6pdx PE=1 SV=1	0	206.43	56.8932	25	116	25	1	515	59.225	6.49	High	High	High	High	High	High	High	High	High	High	High	High	High	High	High	High	High	High	High	High	High	High	High	High	High	High	High	High	0.925	0.933	1.017	0.892	1.034	25289	25590.9
FALSE	High	Master Protein	Q3TES0	IQ motif and SEC7 domain-containing protein 3 OS=Mus musculus OX=10090 GN=Iqsec3 PE=1 SV=1	0	206.165	33.3891	34	78	32	1	1195	129.038	6.19	High	High	High	High	High	High	High	High	High	High	High	High	High	High	High	High	High	High	High	High	High	High	High	High	High	High	High	High	0.914	0.938	1.092	0.942	1.142	10983.7	11182.6
FALSE	High	Master Protein	Q9QYB5	Gamma-adducin OS=Mus musculus OX=10090 GN=Add3 PE=1 SV=2	0	205.916	40.5099	22	99	2	1	706	78.728	5.95	High	High	High	High	High	High	High	High	High	High	High	High	High	High	High	High	High	High	High	High	High	High	High	High	High	High	High	High	0.953	0.932	1.041	0.967	1.036	18015.7	18956.1
FALSE	High	Master Protein	Q61990	Poly(rC)-binding protein 2 OS=Mus musculus OX=10090 GN=Pcbp2 PE=1 SV=1	0	205.912	62.1547	14	83	8	1	362	38.197	6.79	High	High	High	High	High	High	High	High	High	High	High	High	High	High	High	High	High	High	High	High	High	High	High	High	High	High	High	High	0.933	0.749	1.052	0.798	1.065	8672	8902.5
FALSE	High	Master Protein	Q8BMK4	Cytoskeleton-associated protein 4 OS=Mus musculus OX=10090 GN=Ckap4 PE=1 SV=2	0	205.67	53.913	28	74	28	1	575	63.654	5.64	High	High	High	High	High	High	High	High	High	High	High	High	High	High	High	High	High	High	High	High	High	High	High	High	High	High	High	High	0.932	0.938	1.047	0.985	1.063	13920.5	14432.6
FALSE	High	Master Protein	Q8VDP4	Cell cycle and apoptosis regulator protein 2 OS=Mus musculus OX=10090 GN=Ccar2 PE=1 SV=2	0	205.632	45.2278	33	73	33	1	922	102.938	5.25	High	High	High	High	High	High	High	High	High	High	High	High	High	High	High	High	High	High	High	High	High	High	High	High	High	High	High	High	0.912	0.923	1.116	0.963	1.041	14618.2	15196.4
FALSE	High	Master Protein	Q8BFR5	Elongation factor Tu, mitochondrial OS=Mus musculus OX=10090 GN=Tufm PE=1 SV=1	0	205.558	59.292	21	97	21	1	452	49.477	7.56	High	High	High	High	High	High	High	High	High	High	High	High	High	High	High	High	High	High	High	High	High	High	High	High	High	High	High	High	0.951	0.961	1.042	0.975	1.056	20825.7	21203.7
FALSE	High	Master Protein	Q9D0K2	Succinyl-CoA:3-ketoacid coenzyme A transferase 1, mitochondrial OS=Mus musculus OX=10090 GN=Oxct1 PE=1 SV=1	0	205.305	52.8846	18	81	18	1	520	55.953	8.53	High	High	High	High	High	High	High	High	High	High	High	High	High	High	High	High	High	High	High	High	High	High	High	High	High	High	High	High	0.968	0.937	1.057	0.99	1.019	13296.3	13339
FALSE	High	Master Protein	Q3TXE5	Calnexin OS=Mus musculus OX=10090 GN=Canx PE=2 SV=1	0	204.803	41.4552	26	195	26	1	591	67.217	4.65	High	High	High	High	High	High	High	High	High	High	High	High	High	High	High	High	High	High	High	High	High	High	High	High	High	High	High	High	0.909	0.928	1.056	0.952	0.986	40855.7	42035.9
FALSE	High	Master Protein	Q9QYG0	Protein NDRG2 OS=Mus musculus OX=10090 GN=Ndrg2 PE=1 SV=1	0	204.413	57.1429	14	104	14	1	371	40.763	5.4	High	Not Found	High	High	High	High	High	High	High	High	High	High	High	High	High	High	High	High	High	High	High	High	High	High	High	High	High	High	0.911	0.911	1.085	0.974	1.171	27783.4	26360.3
FALSE	High	Master Protein	Q6ZQ84	MKIAA0617 protein (Fragment) OS=Mus musculus OX=10090 GN=mKIAA0617 PE=3 SV=1	0	204.386	45.4545	32	87	31	1	792	91.219	8.68	High	High	High	High	High	High	High	High	High	High	High	High	High	High	High	High	High	High	High	High	High	High	High	High	High	High	High	High	0.929	0.931	1.034	0.94	1.027	20006.9	20612.4
FALSE	High	Master Protein	Q8K3G7	Reticulon OS=Mus musculus OX=10090 GN=Rtn4 PE=2 SV=1	0	204.006	48.1793	10	303	1	1	357	38.543	4.78	High	High	High	High	High	High	High	High	High	High	High	High	High	High	High	High	High	High	High	High	High	High	High	High	High	High	High	High	0.907	0.93	1.123	0.937	0.982	1786.3	1776.3
FALSE	High	Master Protein	P70333	Heterogeneous nuclear ribonucleoprotein H2 OS=Mus musculus OX=10090 GN=Hnrnph2 PE=1 SV=1	0	203.96	40.3118	14	503	6	1	449	49.248	6.3	High	High	High	High	High	High	High	High	High	High	High	High	High	High	High	High	High	High	High	High	High	High	High	High	High	High	High	High	0.921	0.929	1.046	0.934	1.107	9099.1	9407.7
FALSE	High	Master Protein	Q61033	Lamina-associated polypeptide 2, isoforms alpha/zeta OS=Mus musculus OX=10090 GN=Tmpo PE=1 SV=4	0	203.656	38.0952	19	92	11	1	693	75.122	8.05	High	High	High	High	High	High	High	High	High	High	High	High	High	High	High	High	High	High	High	High	High	High	High	High	High	High	High	High	0.928	0.942	1.023	0.965	1.047	13662	14026.5
FALSE	High	Master Protein	Q08331	Calretinin OS=Mus musculus OX=10090 GN=Calb2 PE=1 SV=3	0	202.988	74.9077	19	232	18	1	271	31.353	5.02	High	High	High	High	High	High	High	High	High	High	High	High	High	High	High	High	High	High	High	High	High	High	High	High	High	High	High	High	0.925	0.96	1.037	0.996	1.058	49103.1	50321.2
FALSE	High	Master Protein	Q8BFZ3	Beta-actin-like protein 2 OS=Mus musculus OX=10090 GN=Actbl2 PE=1 SV=1	0	202.51	23.1383	6	198	2	1	376	41.977	5.49	High	High	High	High	High	High	High	High	High	High	High	High	High	High	High	High	High	High	High	High	High	High	High	High	High	High	High	High
FALSE	High	Master Protein	Q91WD5	NADH dehydrogenase [ubiquinone] iron-sulfur protein 2, mitochondrial OS=Mus musculus OX=10090 GN=Ndufs2 PE=1 SV=1	0	202.325	58.5313	18	105	18	1	463	52.592	6.99	High	High	High	High	High	High	High	High	High	High	High	High	High	High	High	High	High	High	High	High	High	High	High	High	High	High	High	High	0.957	0.939	1.006	0.96	1.018	16946.1	17521.7
FALSE	High	Master Protein	P37040	NADPH--cytochrome P450 reductase OS=Mus musculus OX=10090 GN=Por PE=1 SV=2	0	202.231	43.2153	24	65	24	1	678	76.995	5.53	High	High	High	High	High	High	High	High	High	High	High	High	High	High	High	High	High	High	High	High	High	High	High	High	High	High	High	High	0.927	0.947	1.055	0.954	1.019	15767.3	15885
FALSE	High	Master Protein	Q64511	DNA topoisomerase 2-beta OS=Mus musculus OX=10090 GN=Top2b PE=1 SV=2	0	201.826	26.4888	38	78	38	1	1612	181.795	8.29	High	High	High	High	High	High	High	High	High	High	High	High	High	High	High	High	High	High	High	High	High	High	High	High	High	High	High	High	1.078	1.02	0.763	0.943	1.014	12276.6	12515.6
FALSE	High	Master Protein	Q8BJH2	Aldolase_II domain-containing protein OS=Mus musculus OX=10090 GN=Add3 PE=2 SV=1	0	201.498	42.8783	22	96	2	1	674	75.358	6.43	High	High	High	High	High	High	High	High	High	High	High	High	High	High	High	High	High	High	High	High	High	High	High	High	High	High	High	High	0.931	0.969	1.025	0.949	1.035	606.4	628.2
FALSE	High	Master Protein	A0A0R4J259	Heterogeneous nuclear ribonucleoprotein Q OS=Mus musculus OX=10090 GN=Syncrip PE=1 SV=1	0	201.341	47.0588	21	109	15	1	561	62.505	7.56	High	High	High	High	High	High	High	High	High	High	High	High	High	High	High	High	High	High	High	High	High	High	High	High	High	High	High	High	0.912	0.93	1.019	0.888	1.057	15284	15694.3
FALSE	High	Master Protein	Q6A0D0	Peroxiredoxin-6 (Fragment) OS=Mus musculus OX=10090 GN=Prdx6 PE=2 SV=1	0	201.136	71.8062	14	247	14	1	227	25.054	6.37	High	High	High	High	High	High	High	High	High	High	High	High	High	High	High	High	High	High	High	High	High	High	High	High	High	High	High	High	0.975	1.042	1.138	1.045	1.076	42557.7	43761.8
FALSE	High	Master Protein	P19157	Glutathione S-transferase P 1 OS=Mus musculus OX=10090 GN=Gstp1 PE=1 SV=2	0	201.122	49.5238	9	141	3	1	210	23.594	7.87	High	High	High	High	High	High	High	High	High	High	High	High	High	High	High	High	High	High	High	High	High	High	High	High	High	High	High	High	0.919	0.814	0.989	0.907	0.98	39553.1	41218.7
FALSE	High	Master Protein	Q3TE63	Peptidyl-prolyl cis-trans isomerase OS=Mus musculus OX=10090 GN=Ppia PE=2 SV=1	0	201.063	55.4878	8	318	8	1	164	17.933	7.9	High	High	High	High	High	High	High	High	High	High	High	High	High	High	High	High	High	High	High	High	High	High	High	High	High	High	High	High	0.925	0.932	1.064	0.99	1.099	52559.5	54460.3
FALSE	High	Master Protein	Q9QYX7	Protein piccolo OS=Mus musculus OX=10090 GN=Pclo PE=1 SV=4	0	200.834	10.2013	41	60	39	1	5068	550.496	6.51	High	High	High	High	High	High	High	High	High	High	High	High	High	High	High	High	High	High	High	High	High	High	High	High	High	High	High	High	0.836	0.855	1.147	0.907	1.067	14427.2	14766.2
FALSE	High	Master Protein	Q3TKG4	AAA domain-containing protein (Fragment) OS=Mus musculus OX=10090 GN=Psmc3 PE=2 SV=1	0	200.612	51.3944	20	89	20	1	502	55.603	5.24	Not Found	High	High	High	High	High	High	High	High	High	High	High	High	High	High	High	High	High	High	High	High	High	High	High	High	High	High	High	0.939	0.949	1.068	0.973	1.028	15056.6	15375.8
FALSE	High	Master Protein	Q545N7	creatine kinase OS=Mus musculus OX=10090 GN=Ckmt1 PE=1 SV=1	0	200.483	52.6316	17	116	17	1	418	46.974	8.16	High	High	High	High	High	High	High	High	High	High	High	High	High	High	High	High	High	High	High	High	High	High	High	High	High	High	High	High	0.972	0.944	0.959	0.97	1.018	22806.3	23320.8
FALSE	High	Master Protein	Q8BP47	Asparagine--tRNA ligase, cytoplasmic OS=Mus musculus OX=10090 GN=NARS1 PE=1 SV=2	0	200.316	45.7961	20	77	20	1	559	64.238	5.86	High	High	High	High	High	High	High	High	High	High	High	High	High	High	High	High	High	High	High	High	High	High	High	High	High	High	High	High	0.832	0.846	1.05	0.859	1.137	18591.2	18876.7
FALSE	High	Master Protein	Q8BPF4	GLOBIN domain-containing protein OS=Mus musculus OX=10090 PE=2 SV=1	0	200.243	61.9718	6	336	3	1	142	15.172	8.68	High	High	High	High	High	High	High	High	High	High	High	High	High	High	High	High	High	High	High	High	High	High	High	High	High	High	High	High	0.859	1.001	0.756	0.898	0.924	53063	51048.4
FALSE	High	Master Protein	Q8JZN5	Complex I assembly factor ACAD9, mitochondrial OS=Mus musculus OX=10090 GN=Acad9 PE=1 SV=2	0	200.02	44.64	23	71	23	1	625	68.679	7.46	High	High	High	High	High	High	High	High	High	High	High	High	High	High	High	High	High	High	High	High	High	High	High	High	High	High	High	High	0.951	0.943	1.003	0.969	1.004	20924.8	21482.3
FALSE	High	Master Protein	P17563	Methanethiol oxidase OS=Mus musculus OX=10090 GN=Selenbp1 PE=1 SV=2	0	199.725	67.7966	25	68	25	1	472	52.48	6.29	High	High	High	High	High	High	High	High	High	High	High	High	High	High	High	High	High	High	High	High	High	High	High	High	High	High	High	High	0.986	1.052	1.074	1.039	1.101	13941.6	13590.2
FALSE	High	Master Protein	P56399	Ubiquitin carboxyl-terminal hydrolase 5 OS=Mus musculus OX=10090 GN=Usp5 PE=1 SV=1	0	198.424	37.5291	25	84	25	1	858	95.772	5.01	High	High	High	High	High	High	High	High	High	High	High	High	High	High	High	High	High	High	High	High	High	High	High	High	High	High	High	High	0.922	0.95	1.046	0.979	1.005	15545.2	15911.7
FALSE	High	Master Protein	P47708	Rabphilin-3A OS=Mus musculus OX=10090 GN=Rph3a PE=1 SV=2	0	198.308	40.9692	22	61	22	1	681	75.442	8.27	High	High	High	High	High	High	High	High	High	High	High	High	High	High	High	High	High	High	High	High	High	High	High	High	High	High	High	High	0.91	0.916	1.042	0.942	1.021	13653.4	14072.2
FALSE	High	Master Protein	Q9D8N0	Elongation factor 1-gamma OS=Mus musculus OX=10090 GN=Eef1g PE=1 SV=3	0	198.259	57.8947	20	94	20	1	437	50.029	6.74	High	High	High	High	High	High	High	High	High	High	High	High	High	High	High	High	High	High	High	High	High	High	High	High	High	High	High	High	0.944	0.963	1.069	0.97	1.054	18731.9	19320.2
FALSE	High	Master Protein	Q9EPU0	Regulator of nonsense transcripts 1 OS=Mus musculus OX=10090 GN=Upf1 PE=1 SV=2	0	198.253	36.3879	34	71	34	1	1124	123.889	6.61	High	High	High	High	High	High	High	High	High	High	High	High	High	High	High	High	High	High	High	High	High	High	High	High	High	High	High	High	0.932	0.943	1.032	0.925	1.052	17644.7	17863.9
FALSE	High	Master Protein	P28663	Beta-soluble NSF attachment protein OS=Mus musculus OX=10090 GN=Napb PE=1 SV=2	0	197.642	69.4631	16	104	14	1	298	33.535	5.47	High	High	High	High	High	High	High	High	High	High	High	High	High	High	High	High	High	High	High	High	High	High	High	High	High	High	High	High	0.904	0.909	1.017	0.975	1.032	29430.2	30197.6
FALSE	High	Master Protein	B1AQZ0	Septin-8 OS=Mus musculus OX=10090 GN=Septin8 PE=1 SV=1	0	197.625	50	19	84	13	1	484	55.839	6.1	High	High	High	High	High	High	High	High	High	High	High	High	High	High	High	High	High	High	High	High	High	High	High	High	High	High	High	High	0.926	0.954	1.052	0.959	1.018	14832	15295.2
FALSE	High	Master Protein	Q3TGZ3	Isocitrate dehydrogenase [NAD] subunit, mitochondrial OS=Mus musculus OX=10090 GN=Idh3g PE=1 SV=1	0	197.498	46.5649	12	106	12	1	393	42.758	9.01	High	High	High	High	High	High	High	High	High	High	High	High	High	High	High	High	High	High	High	High	High	High	High	High	High	High	High	High	0.968	0.956	1.025	1	1.03	17338.3	17940.6
FALSE	High	Master Protein	Q8C6A3	Prolyl endopeptidase OS=Mus musculus OX=10090 GN=Prep PE=2 SV=1	0	197.394	55.2668	33	86	33	1	731	82.746	5.9	High	High	High	High	High	High	High	High	High	High	High	High	High	High	High	High	High	High	High	High	High	High	High	High	High	High	High	High	0.936	0.93	1.042	0.971	1.034	15499	15937.9
FALSE	High	Master Protein	Q9Z1Z0	General vesicular transport factor p115 OS=Mus musculus OX=10090 GN=Uso1 PE=1 SV=2	0	197.183	32.5339	27	103	27	1	959	106.917	4.93	High	High	High	High	High	High	High	High	High	High	High	High	High	High	High	High	High	High	High	High	High	High	High	High	High	High	High	High	0.917	0.919	1.05	0.989	1.046	18824	19428.6
FALSE	High	Master Protein	A2AGR0	MAP kinase-activating death domain protein OS=Mus musculus OX=10090 GN=Madd PE=1 SV=1	0	197.133	25.3646	35	72	1	1	1577	174.996	6.07	High	High	High	High	High	High	High	High	High	High	High	High	High	High	High	High	High	High	High	High	High	High	High	High	High	High	High	High
FALSE	High	Master Protein	Q91ZZ3	Beta-synuclein OS=Mus musculus OX=10090 GN=Sncb PE=1 SV=1	0	196.663	87.218	7	153	4	1	133	14.043	4.37	High	High	High	High	High	High	High	High	High	High	High	High	High	High	High	High	High	High	High	High	High	High	High	High	High	High	High	High	0.926	0.939	1.068	0.999	1.05	14809.9	15174.3
FALSE	High	Master Protein	P42669	Transcriptional activator protein Pur-alpha OS=Mus musculus OX=10090 GN=Pura PE=1 SV=1	0	196.408	50.1558	11	110	2	1	321	34.862	6.44	High	High	High	High	High	High	High	High	High	High	High	High	High	High	High	High	High	High	High	High	High	High	High	High	High	High	High	High	0.928	0.927	1.023	0.952	1.027	20655	21194.1
FALSE	High	Master Protein	A0A6I8MX27	L-lactate dehydrogenase OS=Mus musculus OX=10090 GN=Ldhb PE=1 SV=1	0	196.221	57.1848	16	212	15	1	341	37.324	6.25	High	High	High	High	High	High	High	High	High	High	High	High	High	High	High	High	High	High	High	High	High	High	High	High	High	High	High	High	0.952	0.935	1.044	0.991	1.046	40226.2	41464.9
FALSE	High	Master Protein	P97822	Acidic leucine-rich nuclear phosphoprotein 32 family member E OS=Mus musculus OX=10090 GN=Anp32e PE=1 SV=2	0	196.117	51.9231	7	266	7	1	260	29.604	3.88	High	High	High	High	High	High	High	High	High	High	High	High	High	High	High	High	High	High	High	High	High	High	High	High	High	High	High	High	0.95	0.891	1.011	0.941	1.054	24741	25051.7
FALSE	High	Master Protein	E9QN47	MAP kinase-activating death domain protein OS=Mus musculus OX=10090 GN=Madd PE=1 SV=2	0	196.086	24.6466	35	71	1	1	1627	180.907	6.2	High	High	High	High	High	High	High	High	High	High	High	High	High	High	High	High	High	High	High	High	High	High	High	High	High	High	High	High	0.94	0.932	0.976	0.945	1.048	11599.5	11992.9
FALSE	High	Master Protein	Q80WM3	Complexin-4 OS=Mus musculus OX=10090 GN=Cplx4 PE=1 SV=2	0	195.546	70.625	11	147	10	1	160	18.339	4.72	High	High	High	High	High	High	High	Not Found	High	High	High	High	High	High	High	High	High	High	High	High	High	High	High	High	High	High	High	High	0.927	0.87	1.033	0.919	1.115	35852.5	36650.3
FALSE	High	Master Protein	P32921	Tryptophan--tRNA ligase, cytoplasmic OS=Mus musculus OX=10090 GN=Wars1 PE=1 SV=2	0	195.392	52.183	20	74	20	1	481	54.323	6.89	High	High	High	High	High	High	High	High	High	High	High	High	High	High	High	High	High	High	High	High	High	High	High	High	High	High	High	High	0.933	0.957	1.03	0.973	1.048	20108	20648
FALSE	High	Master Protein	D3Z0G8	MAGUK p55 subfamily member 4 OS=Mus musculus OX=10090 GN=Mpp4 PE=1 SV=2	0	194.76	54.7401	27	72	27	1	654	73.913	5.62	High	High	High	High	High	High	High	High	High	High	High	High	High	High	High	High	High	High	High	High	High	High	High	High	High	High	High	High	0.891	0.937	1.114	0.754	1.05	15523.7	15784.4
FALSE	High	Master Protein	A2AN08	E3 ubiquitin-protein ligase UBR4 OS=Mus musculus OX=10090 GN=Ubr4 PE=1 SV=1	0	194.681	10.3668	50	69	50	1	5180	571.927	6.06	High	High	High	High	High	High	High	High	High	High	High	High	High	High	High	High	High	High	High	High	High	High	High	High	High	High	High	High	0.931	0.929	1.05	0.937	1.044	14917.5	14973.4
FALSE	High	Master Protein	P26041	Moesin OS=Mus musculus OX=10090 GN=Msn PE=1 SV=3	0	194.314	53.8995	30	107	20	1	577	67.725	6.6	High	High	High	High	High	High	High	High	High	High	High	High	High	High	High	High	High	High	High	High	High	High	High	High	High	High	High	High	0.942	0.951	1.015	0.942	0.996	20645.3	20950.2
FALSE	High	Master Protein	Q811D0	Disks large homolog 1 OS=Mus musculus OX=10090 GN=Dlg1 PE=1 SV=1	0	194.052	40.5525	27	57	4	1	905	100.058	5.8	High	High	High	High	High	High	High	High	High	High	High	High	High	High	High	High	High	High	High	High	High	High	High	High	High	High	High	High	0.93	0.941	1.019	0.979	1.064	11297.9	11559.8
FALSE	High	Master Protein	Q3U1C2	RuvB-like helicase OS=Mus musculus OX=10090 GN=Ruvbl1 PE=1 SV=1	0	193.896	54.386	18	84	18	1	456	50.182	6.42	Not Found	High	High	High	High	High	High	High	High	High	High	High	High	High	High	High	High	High	High	High	High	High	High	High	High	High	High	High	0.938	0.97	1.015	0.984	1.03	14241.4	14360.3
FALSE	High	Master Protein	Q64332	Synapsin-2 OS=Mus musculus OX=10090 GN=Syn2 PE=1 SV=2	0	193.482	39.2491	15	76	13	1	586	63.333	8.43	High	High	High	High	High	High	High	High	High	High	High	High	High	High	High	High	High	High	High	High	High	High	High	High	High	High	High	High	0.895	0.92	1.074	0.933	1.004	10915.5	10998.8
FALSE	High	Master Protein	Q80TZ3	Putative tyrosine-protein phosphatase auxilin OS=Mus musculus OX=10090 GN=Dnajc6 PE=1 SV=2	0	193.014	32.516	20	64	18	1	938	102.235	7.23	Not Found	Not Found	High	High	High	High	High	High	High	High	High	High	High	High	High	High	High	High	High	High	High	High	High	High	High	High	High	High	0.87	0.919	1.054	0.948	1.038	15765.7	15293.4
FALSE	High	Master Protein	E9Q912	Rap1 GTPase-GDP dissociation stimulator 1 OS=Mus musculus OX=10090 GN=Rap1gds1 PE=2 SV=1	0	192.809	45.4695	24	94	5	1	607	66.034	5.35	High	High	High	High	High	High	High	High	High	High	High	High	High	High	High	High	High	High	High	High	High	High	High	High	High	High	High	High	0.907	0.907	1.026	0.977	1.006	19200.2	19673.1
FALSE	High	Master Protein	A0A1S6GWH2	RNA helicase OS=Mus musculus OX=10090 GN=Ddx39b PE=2 SV=1	0	192.804	47.205	19	150	9	1	483	54.608	5.67	High	High	High	High	High	High	High	High	High	High	High	High	High	High	High	High	High	High	High	High	High	High	High	High	High	High	High	High	0.939	0.934	1.05	0.976	1.059	31244.1	32167.8
FALSE	High	Master Protein	Q8R1Q8	Cytoplasmic dynein 1 light intermediate chain 1 OS=Mus musculus OX=10090 GN=Dync1li1 PE=1 SV=1	0	192.588	51.6252	20	74	19	1	523	56.579	6.42	High	High	High	High	High	High	High	High	High	High	High	High	High	High	High	High	High	High	High	High	High	High	High	High	High	High	High	High	0.93	0.87	1.035	0.863	1.024	20871.7	21111.4
FALSE	High	Master Protein	Q99LC5	Electron transfer flavoprotein subunit alpha, mitochondrial OS=Mus musculus OX=10090 GN=Etfa PE=1 SV=2	0	192.25	59.1592	14	69	14	1	333	34.988	8.38	Not Found	Not Found	High	High	High	High	High	High	High	High	High	High	High	High	High	High	High	High	High	High	High	High	High	High	High	High	High	High	0.95	0.931	1.039	1.004	1.044	18075.5	18547.4
FALSE	High	Master Protein	E9Q7G0	Nuclear mitotic apparatus protein 1 OS=Mus musculus OX=10090 GN=Numa1 PE=1 SV=1	0	191.928	21.6332	39	55	39	1	2094	235.487	5.87	High	High	High	High	High	High	High	High	High	High	High	High	High	High	High	High	High	High	High	High	High	High	High	High	High	High	High	High	0.835	0.839	1.028	0.921	1.112	12315.8	12822.8
FALSE	High	Master Protein	Q14AI7	COP9 signalosome complex subunit 4 OS=Mus musculus OX=10090 GN=Cops4 PE=1 SV=1	0	191.921	75.3695	24	75	24	1	406	46.256	5.83	High	High	High	High	High	High	High	High	High	High	High	High	High	High	High	High	High	High	High	High	High	High	High	High	High	High	High	High	0.941	0.937	1.07	0.98	1.05	11614.9	11991.8
FALSE	High	Master Protein	Q5DQJ3	F-actin-capping protein subunit alpha OS=Mus musculus OX=10090 GN=Capza2 PE=1 SV=1	0	191.018	69.5804	12	98	10	1	286	32.947	5.85	High	High	High	High	High	High	High	High	High	High	High	High	High	High	High	High	High	High	High	High	High	High	High	High	High	High	High	High	0.923	0.951	1.003	0.978	1.029	10913.5	10974.8
FALSE	High	Master Protein	A0A0R4J1N7	Ankyrin-1 OS=Mus musculus OX=10090 GN=Ank1 PE=1 SV=1	0	190.932	23.3875	32	47	28	1	1907	209.389	6.74	High	High	High	High	High	High	High	High	High	High	High	High	High	High	High	High	High	High	High	High	High	High	High	High	High	High	High	High	0.967	0.952	1.045	0.962	1.08	6581.1	6761.1
FALSE	High	Master Protein	Q9CWS0	N(G),N(G)-dimethylarginine dimethylaminohydrolase 1 OS=Mus musculus OX=10090 GN=Ddah1 PE=1 SV=3	0	190.767	60.3509	15	131	14	1	285	31.361	5.97	High	High	High	High	High	High	High	High	High	High	High	High	High	High	High	High	High	High	High	High	High	High	High	High	High	High	High	High	0.947	0.966	1.069	0.987	1.049	29983.2	30889.9
FALSE	High	Master Protein	O35841	Apoptosis inhibitor 5 OS=Mus musculus OX=10090 GN=Api5 PE=1 SV=2	0	190.181	55.3571	21	120	21	1	504	56.75	5.92	High	High	High	High	High	High	High	High	High	High	High	High	High	High	High	High	High	High	High	High	High	High	High	High	High	High	High	High	0.951	0.945	1.051	0.972	1.037	16023	16426.9
FALSE	High	Master Protein	Q91YT0	NADH dehydrogenase [ubiquinone] flavoprotein 1, mitochondrial OS=Mus musculus OX=10090 GN=Ndufv1 PE=1 SV=1	0	190.058	58.1897	19	83	19	1	464	50.802	8.21	High	High	High	High	High	High	High	High	High	High	High	High	High	High	High	High	High	High	High	High	High	High	High	High	High	High	High	High	0.955	0.947	1.032	0.988	1.028	15431.6	15716.6
FALSE	High	Master Protein	B2RRH9	GMP synthase (glutamine-hydrolyzing) OS=Mus musculus OX=10090 GN=Gmps PE=1 SV=1	0	189.909	53.1025	26	66	26	1	693	76.675	6.73	High	High	High	High	High	High	High	High	High	High	High	High	High	High	High	High	High	High	High	High	High	High	High	High	High	High	High	High	0.928	0.967	1.078	0.979	1.082	10728	11035.8
FALSE	High	Master Protein	Q8R146	Acylamino-acid-releasing enzyme OS=Mus musculus OX=10090 GN=Apeh PE=1 SV=3	0	189.817	43.4426	23	66	23	1	732	81.529	5.59	High	High	High	High	High	High	High	High	High	High	High	High	High	High	High	High	High	High	High	High	High	High	High	High	High	High	High	High	0.91	0.941	1.03	0.951	1.006	17410.9	17585.6
FALSE	High	Master Protein	P16460	Argininosuccinate synthase OS=Mus musculus OX=10090 GN=Ass1 PE=1 SV=1	0	189.741	63.5922	20	86	20	1	412	46.555	8.22	High	High	High	High	High	High	High	High	High	High	High	High	High	High	High	High	High	High	High	High	High	High	High	High	High	High	High	High	0.943	1.118	1.156	1.069	1.079	22144.5	22640.9
FALSE	High	Master Protein	O35295	Transcriptional activator protein Pur-beta OS=Mus musculus OX=10090 GN=Purb PE=1 SV=3	0	189.524	57.716	10	62	10	1	324	33.881	5.43	High	High	High	High	High	High	High	High	High	High	High	High	High	High	High	High	High	High	High	High	High	High	High	High	High	High	High	High	0.937	0.94	1.013	0.942	1.037	13606.4	13922.4
FALSE	High	Master Protein	P51859	Hepatoma-derived growth factor OS=Mus musculus OX=10090 GN=Hdgf PE=1 SV=2	0	189.302	82.2785	18	121	17	1	237	26.253	4.83	High	High	High	High	High	High	High	High	High	High	High	High	High	High	High	High	High	High	High	High	High	High	High	High	High	High	High	High	0.943	0.94	1.045	0.992	1.024	25127.5	25906.3
FALSE	High	Master Protein	P68510	14-3-3 protein eta OS=Mus musculus OX=10090 GN=Ywhah PE=1 SV=2	0	188.912	61.3821	14	286	9	1	246	28.194	4.89	High	High	High	High	High	High	High	High	High	High	High	High	High	High	High	High	High	High	High	High	High	High	High	High	High	High	High	High	0.945	0.967	0.999	0.997	1.08	16143.7	16803.3
FALSE	High	Master Protein	P46660	Alpha-internexin OS=Mus musculus OX=10090 GN=Ina PE=1 SV=3	0	188.685	61.6766	26	89	23	1	501	55.349	5.4	High	High	High	High	High	High	High	High	High	High	High	High	High	High	High	High	High	High	High	High	High	High	High	High	High	High	High	High	0.884	0.942	1.026	0.934	1.066	12611.4	12888.7
FALSE	High	Master Protein	P10852	4F2 cell-surface antigen heavy chain OS=Mus musculus OX=10090 GN=Slc3a2 PE=1 SV=1	0	188.335	44.1065	20	83	20	1	526	58.3	5.91	High	High	High	High	High	High	High	High	High	High	High	High	High	High	High	High	High	High	High	High	High	High	High	High	High	High	High	High	0.921	0.92	1.021	0.983	1.012	16701.1	17066.7
FALSE	High	Master Protein	Q6P9K9	Neurexin-3 OS=Mus musculus OX=10090 GN=Nrxn3 PE=1 SV=2	0	187.757	25.0159	30	64	1	1	1571	173.318	6.14	High	High	High	High	High	High	High	High	High	High	High	High	High	High	High	High	High	High	High	High	High	High	High	High	High	High	High	High	0.932	0.894	1	1.004	1.079	10112.2	10200.6
FALSE	High	Master Protein	Q9CZD3	Glycine--tRNA ligase OS=Mus musculus OX=10090 GN=Gars1 PE=1 SV=1	0	187.184	34.5679	22	79	22	1	729	81.826	6.65	High	High	High	High	High	High	High	High	High	High	High	High	High	High	High	High	High	High	High	High	High	High	High	High	High	High	High	High	0.942	0.963	1.039	0.969	1.034	19554.7	19727.5
FALSE	High	Master Protein	Q9CZC8	Secernin-1 OS=Mus musculus OX=10090 GN=Scrn1 PE=1 SV=1	0	187.128	48.3092	16	139	16	1	414	46.297	4.79	High	High	High	High	High	High	High	Not Found	High	High	High	High	High	High	High	High	High	High	High	High	High	High	High	High	High	High	High	High	0.925	0.946	1.065	0.975	1.048	23189.6	23748.9
FALSE	High	Master Protein	Q544R5	TAR DNA-binding protein 43 OS=Mus musculus OX=10090 GN=Tardbp PE=1 SV=1	0	185.718	44.9275	14	115	1	1	414	44.519	6.7	High	High	High	High	High	High	High	High	High	High	High	High	High	High	High	High	High	High	High	High	High	High	High	High	High	High	High	High	0.94	0.96	1.08	0.976	1.035	22514.6	22571.9
FALSE	High	Master Protein	P99029	Peroxiredoxin-5, mitochondrial OS=Mus musculus OX=10090 GN=Prdx5 PE=1 SV=2	0	185.422	59.0476	11	121	11	1	210	21.884	8.85	High	High	High	High	High	High	High	High	High	High	High	High	High	High	High	High	High	High	High	High	High	High	High	High	High	High	High	High	0.927	0.89	1.053	0.932	1.034	32624.2	33242.7
FALSE	High	Master Protein	P18572	Basigin OS=Mus musculus OX=10090 GN=Bsg PE=1 SV=2	0	185.42	45.5013	15	123	15	1	389	42.418	5.85	High	High	High	High	High	High	High	High	High	High	High	High	High	High	High	High	High	High	High	High	High	High	High	High	High	High	High	High	0.787	0.919	1.09	0.95	1.106	18258.1	16024.2
FALSE	High	Master Protein	P60843	Eukaryotic initiation factor 4A-I OS=Mus musculus OX=10090 GN=Eif4a1 PE=1 SV=1	0	185.416	50.9852	18	126	9	1	406	46.125	5.48	High	High	High	High	High	High	High	High	High	High	High	High	High	High	High	High	High	High	High	High	High	High	High	High	High	High	High	High	0.856	0.867	1.038	0.901	1.12	19513.1	19883.1
FALSE	High	Master Protein	Q3TGC5	Phosphatidylethanolamine-binding protein 1 OS=Mus musculus OX=10090 GN=Pebp1 PE=2 SV=1	0	185.226	74.8663	9	113	9	1	187	20.876	5.6	Not Found	High	High	High	High	High	High	High	High	High	High	High	High	High	High	High	High	High	High	High	High	High	High	High	High	High	High	High	0.961	0.966	0.988	1.007	1.062	29465	30432.9
FALSE	High	Master Protein	Q6ZQ56	MKIAA0743 protein (Fragment) OS=Mus musculus OX=10090 GN=mKIAA0743 PE=3 SV=1	0	185.221	32.3358	30	64	1	1	1203	132.701	6.34	High	High	High	High	High	High	High	High	High	High	High	High	High	High	High	High	High	High	High	High	High	High	High	High	High	High	High	High
FALSE	High	Master Protein	F8WHU5	Sister chromatid cohesion protein PDS5 homolog B OS=Mus musculus OX=10090 GN=Pds5b PE=1 SV=1	0	185.045	25.1208	34	74	29	1	1449	164.657	8.54	High	High	High	High	High	High	High	High	High	High	High	High	High	High	High	High	High	High	High	High	High	High	High	High	High	High	High	High	0.902	0.938	1.081	0.95	1.026	13680.6	13992
FALSE	High	Master Protein	Q3UAG2	6-phosphogluconate dehydrogenase, decarboxylating OS=Mus musculus OX=10090 GN=Pgd PE=2 SV=1	0	184.455	47.412	17	79	17	1	483	53.212	7.23	High	High	High	High	High	High	High	High	High	High	High	High	High	High	High	High	High	High	High	High	High	High	High	High	High	High	High	High	0.918	0.934	1.017	0.979	1.027	15588.2	15998.5
FALSE	High	Master Protein	Q8BVI4	Dihydropteridine reductase OS=Mus musculus OX=10090 GN=Qdpr PE=1 SV=2	0	184.352	63.4855	10	61	10	1	241	25.554	7.81	High	High	High	Not Found	High	High	High	High	High	High	High	High	High	High	High	High	High	High	High	High	High	High	High	High	High	High	High	High	0.927	0.942	1.071	0.999	1.047	12069.3	12495.6
FALSE	High	Master Protein	P62715	Serine/threonine-protein phosphatase 2A catalytic subunit beta isoform OS=Mus musculus OX=10090 GN=Ppp2cb PE=1 SV=1	0	183.825	63.4304	14	73	2	1	309	35.552	5.43	High	High	High	High	High	High	High	High	High	High	High	High	High	High	High	High	High	High	High	High	High	High	High	High	High	High	High	High	0.926	0.969	1.067	0.973	1.045	14521.1	14715.9
FALSE	High	Master Protein	P63330	Serine/threonine-protein phosphatase 2A catalytic subunit alpha isoform OS=Mus musculus OX=10090 GN=Ppp2ca PE=1 SV=1	0	183.817	63.4304	14	76	2	1	309	35.585	5.54	High	High	High	High	High	High	High	High	High	High	High	High	High	High	High	High	High	High	High	High	High	High	High	High	High	High	High	High	0.96	0.935	1.055	0.998	0.997	1294.2	1364.3
FALSE	High	Master Protein	Q9DB20	ATP synthase subunit O, mitochondrial OS=Mus musculus OX=10090 GN=Atp5po PE=1 SV=1	0	183.786	61.0329	10	102	10	1	213	23.349	9.99	Not Found	High	High	High	High	High	High	High	High	High	High	High	High	High	High	High	High	High	High	High	High	High	High	High	High	High	High	High	0.982	0.95	1.022	1.004	1.025	21486.1	21851.6
FALSE	High	Master Protein	Q3UAI4	SAP domain-containing protein OS=Mus musculus OX=10090 GN=Sf3b2 PE=2 SV=1	0	183.709	34.5103	22	62	22	1	878	98.128	5.58	High	High	High	High	High	High	High	High	High	High	High	High	High	High	High	High	High	High	High	High	High	High	High	High	High	High	High	High	0.921	0.932	1.071	0.945	1.045	14443.2	14613.6
FALSE	High	Master Protein	P61205	ADP-ribosylation factor 3 OS=Mus musculus OX=10090 GN=Arf3 PE=2 SV=2	0	183.51	58.5635	10	257	1	1	181	20.588	7.43	High	High	High	High	High	High	High	High	High	High	High	High	High	High	High	High	High	High	High	High	High	High	High	High	High	High	High	High	0.926	0.903	1.04	0.91	1.029	44776.3	45342.5
FALSE	High	Master Protein	Q9CPV4	Glyoxalase domain-containing protein 4 OS=Mus musculus OX=10090 GN=Glod4 PE=1 SV=1	0	183.251	78.1879	20	79	20	1	298	33.296	5.47	High	High	High	High	High	High	High	High	High	High	High	High	High	High	High	High	High	High	High	High	High	High	High	High	High	High	High	High	0.92	0.955	1	1.002	1.027	22215.6	22929.8
FALSE	High	Master Protein	E9PV14	Band 4.1-like protein 1 OS=Mus musculus OX=10090 GN=Epb41l1 PE=1 SV=2	0	183.217	23.9075	29	86	27	1	1556	169.787	5.39	High	High	High	High	High	High	High	High	High	High	High	High	High	High	High	High	High	High	High	High	High	High	High	High	High	High	High	High	0.992	0.919	1.094	0.938	1.038	9370	9445.4
FALSE	High	Master Protein	Q5SQB7	Nucleophosmin OS=Mus musculus OX=10090 GN=Npm1 PE=1 SV=1	0	183.102	52.0548	12	207	5	1	292	32.54	4.77	High	High	High	High	High	High	High	High	High	High	High	High	High	High	High	High	High	High	High	High	High	High	High	High	High	High	High	High	0.973	0.956	1.027	0.964	1.045	29295.1	30042.3
FALSE	High	Master Protein	Q91ZW3	SWI/SNF-related matrix-associated actin-dependent regulator of chromatin subfamily A member 5 OS=Mus musculus OX=10090 GN=Smarca5 PE=1 SV=1	0	183.078	31.1132	32	60	22	1	1051	121.55	8.15	High	High	High	High	High	High	High	High	High	High	High	High	High	High	High	High	High	High	High	High	High	High	High	High	High	High	High	High	0.951	0.993	0.94	0.969	1.003	8969.8	9122.7
FALSE	High	Master Protein	Q91Z31	Polypyrimidine tract-binding protein 2 OS=Mus musculus OX=10090 GN=Ptbp2 PE=1 SV=2	0	183.068	47.2693	15	45	14	1	531	57.453	8.66	High	High	High	High	High	High	High	High	High	High	High	High	High	High	High	High	High	High	High	High	High	High	High	High	High	High	High	High	0.906	0.922	1.123	0.942	1.062	8025.9	8053.9
FALSE	High	Master Protein	P62696	Beta-crystallin B2 OS=Mus musculus OX=10090 GN=Crybb2 PE=1 SV=2	0	182.795	76.0976	13	169	13	1	205	23.366	7.01	High	High	High	High	High	High	High	High	High	High	High	High	High	High	High	High	High	High	High	High	High	High	High	High	High	High	High	High	1.846	6.564	8.53	3.279	8.295	9708.7	9616.5
FALSE	High	Master Protein	Q8CAA7	Glucose 1,6-bisphosphate synthase OS=Mus musculus OX=10090 GN=Pgm2l1 PE=1 SV=1	0	182.715	47.504	25	72	25	1	621	70.234	6.49	High	High	High	High	High	High	High	High	High	High	High	High	High	High	High	High	High	High	High	High	High	High	High	High	High	High	High	High	0.914	0.932	1.018	0.948	1.026	15989.9	16160.1
FALSE	High	Master Protein	Q9JLN9	Serine/threonine-protein kinase mTOR OS=Mus musculus OX=10090 GN=Mtor PE=1 SV=2	0	182.61	18.2424	40	53	40	1	2549	288.605	7.17	High	High	High	High	High	High	High	High	High	High	High	High	High	High	High	High	High	High	High	High	High	High	High	High	High	High	High	High	0.915	0.941	1.058	0.935	1.033	7658.8	7637.6
FALSE	High	Master Protein	Q3UM45	Protein phosphatase 1 regulatory subunit 7 OS=Mus musculus OX=10090 GN=Ppp1r7 PE=1 SV=2	0	182.567	64.2659	19	75	19	1	361	41.266	4.92	High	High	High	High	High	High	High	High	High	High	High	High	High	High	High	High	High	High	High	High	High	High	High	High	High	High	High	High	0.957	0.954	1.131	0.981	1.027	13844.6	14334.1
FALSE	High	Master Protein	Q3TRJ1	Vacuolar protein sorting-associated protein 35 OS=Mus musculus OX=10090 GN=Vps35 PE=1 SV=1	0	182.177	37.4372	28	102	28	1	796	91.655	5.44	High	High	High	High	High	High	High	High	High	High	High	High	High	High	High	High	High	High	High	High	High	High	High	High	High	High	High	High	0.919	0.937	1.043	0.947	1.03	16863	17297.7
FALSE	High	Master Protein	P98203	Splicing regulator ARVCF OS=Mus musculus OX=10090 GN=Arvcf PE=1 SV=2	0	182.153	34.1996	23	43	23	1	962	105.002	6.64	High	High	High	High	High	High	High	High	High	High	High	High	High	High	High	High	High	High	High	High	High	High	High	High	High	High	High	High	0.922	0.929	1.012	0.944	0.998	8951.8	9164
FALSE	High	Master Protein	Q9DC69	NADH dehydrogenase [ubiquinone] 1 alpha subcomplex subunit 9, mitochondrial OS=Mus musculus OX=10090 GN=Ndufa9 PE=1 SV=2	0	181.859	60.2122	20	88	20	1	377	42.498	9.74	High	High	High	High	High	High	High	High	High	High	High	High	High	High	High	High	High	High	High	High	High	High	High	High	High	High	High	High	0.941	0.943	1.065	0.991	1.075	15600.1	15720.6
FALSE	High	Master Protein	Q3TJL8	Protein disulfide-isomerase A6 OS=Mus musculus OX=10090 GN=Pdia6 PE=2 SV=1	0	181.779	49.6629	16	77	16	1	445	48.64	5.19	High	High	High	High	High	High	High	High	High	High	High	High	High	High	High	High	High	High	High	High	High	High	High	High	High	High	High	High	0.912	0.963	1.027	0.969	1.013	14808.2	15027.7
FALSE	High	Master Protein	Q8C483	serine--tRNA ligase OS=Mus musculus OX=10090 GN=Sars PE=1 SV=1	0	181.738	49.6269	21	98	21	1	536	61.128	7.43	High	High	High	High	High	High	High	High	High	High	High	High	High	High	High	High	High	High	High	High	High	High	High	High	High	High	High	High	0.93	0.946	1.021	0.966	1.032	18327.6	18807.2
FALSE	High	Master Protein	Q3TNH0	Thymopoietin OS=Mus musculus OX=10090 GN=Tmpo PE=2 SV=1	0	181.56	53.8835	17	90	2	1	412	46.022	9.22	High	High	High	High	High	High	High	High	High	High	High	High	High	High	High	High	High	High	High	High	High	High	High	High	High	High	High	High	1.006	0.845	1.076	0.915	1.078	2262.6	2389.6
FALSE	High	Master Protein	Q8BSY0	Aspartyl/asparaginyl beta-hydroxylase OS=Mus musculus OX=10090 GN=Asph PE=1 SV=1	0	181.382	30.4993	17	49	17	1	741	82.991	5.08	High	High	High	High	High	High	High	High	High	High	High	High	High	High	High	High	High	High	High	High	High	High	High	High	High	High	High	High	0.957	0.959	1.078	0.977	1.054	6325.3	6412
FALSE	High	Master Protein	Q91WP9	Alpha-1,4 glucan phosphorylase OS=Mus musculus OX=10090 GN=Pygl PE=2 SV=1	0	181.109	44.3529	33	89	26	1	850	97.369	7.09	High	High	High	High	High	High	High	High	High	High	High	High	High	High	High	High	High	High	High	High	High	High	High	High	High	High	High	High	0.957	1.006	1.115	0.996	1.058	6007.7	6231.4
FALSE	High	Master Protein	Q60902	Epidermal growth factor receptor substrate 15-like 1 OS=Mus musculus OX=10090 GN=Eps15l1 PE=1 SV=3	0	180.18	38.699	27	70	27	1	907	99.248	5.02	High	High	High	High	High	High	High	High	High	High	High	High	High	High	High	High	High	High	High	High	High	High	High	High	High	High	High	High	0.914	0.94	1.035	0.942	1.103	11323.5	11478.2
FALSE	High	Master Protein	O54865	Guanylate cyclase soluble subunit beta-1 OS=Mus musculus OX=10090 GN=Gucy1b1 PE=1 SV=1	0	179.897	47.4194	26	73	26	1	620	70.553	5.31	High	High	High	High	High	High	High	High	High	High	High	High	High	High	High	High	High	High	High	High	High	High	High	High	High	High	High	High	0.907	0.939	1.066	0.937	1.028	10694	10779
FALSE	High	Master Protein	B2RXS4	Plexin-B2 OS=Mus musculus OX=10090 GN=Plxnb2 PE=1 SV=1	0	179.406	18.5125	26	48	25	1	1842	206.099	5.87	High	High	High	High	High	High	High	High	High	High	High	High	High	High	High	High	High	High	High	High	High	High	High	High	High	High	High	High	0.941	0.899	0.996	0.974	0.999	7119	7430.1
FALSE	High	Master Protein	Q8BFZ9	Erlin-2 OS=Mus musculus OX=10090 GN=Erlin2 PE=1 SV=1	0	178.683	62.6471	17	67	14	1	340	37.849	5.5	Not Found	High	High	High	High	High	High	High	High	High	High	High	High	High	High	High	High	High	High	High	High	High	High	High	High	High	High	High	0.929	0.938	1.052	0.966	1.02	21373.7	21928.8
FALSE	High	Master Protein	Q3UNH4	G protein-regulated inducer of neurite outgrowth 1 OS=Mus musculus OX=10090 GN=Gprin1 PE=1 SV=2	0	178.329	44.206	38	65	38	1	932	95.437	7.93	High	High	High	High	High	High	High	High	High	High	High	High	High	High	High	High	High	High	High	High	High	High	High	High	High	High	High	High	0.922	0.911	1.136	0.945	1.088	17699.9	18200.1
FALSE	High	Master Protein	Q8BMJ2	Leucine--tRNA ligase, cytoplasmic OS=Mus musculus OX=10090 GN=Lars1 PE=1 SV=2	0	177.705	29.7963	31	52	31	1	1178	134.106	7.05	High	High	High	High	High	High	High	High	High	High	High	High	High	High	High	High	High	High	High	High	High	High	High	High	High	High	High	High	0.921	0.914	1.113	0.958	1.026	12197.6	11702.4
FALSE	High	Master Protein	Q8VDC3	Cytoplasmic aconitate hydratase OS=Mus musculus OX=10090 GN=aco1 PE=3 SV=1	0	177.584	35.5951	28	70	28	1	899	99.04	7.34	High	High	High	High	High	High	High	High	High	High	High	High	High	High	High	High	High	High	High	High	High	High	High	High	High	High	High	High	0.934	0.941	1.047	0.968	1.018	12584	12827
FALSE	High	Master Protein	Q3UZG3	Heterogeneous nuclear ribonucleoprotein A3 OS=Mus musculus OX=10090 GN=Hnrnpa3 PE=2 SV=1	0	177.515	35.3562	13	288	12	1	379	39.727	9.1	High	High	High	High	High	High	High	High	High	High	High	High	High	High	High	High	High	High	High	High	High	High	High	High	High	High	High	High	0.878	0.891	1.005	0.857	1.126	38096.3	40745.7
FALSE	High	Master Protein	P08551	Neurofilament light polypeptide OS=Mus musculus OX=10090 GN=Nefl PE=1 SV=5	0	177.213	52.8545	22	80	20	1	543	61.471	4.64	High	High	High	High	High	High	High	High	High	High	High	High	High	High	High	High	High	High	High	High	High	High	High	High	High	High	High	High	0.897	0.966	0.936	0.929	1.041	12266.1	12348.4
FALSE	High	Master Protein	A0A338P769	Septin OS=Mus musculus OX=10090 GN=Septin5 PE=1 SV=1	0	177.063	53.4392	18	144	15	1	378	43.788	6.67	High	High	High	High	High	High	High	High	High	High	High	High	High	High	High	High	High	High	High	High	High	High	High	High	High	High	High	High	0.934	0.936	1.069	0.969	1.046	14451.1	14983.3
FALSE	High	Master Protein	G3X9H5	Huntingtin OS=Mus musculus OX=10090 GN=Htt PE=1 SV=1	0	176.83	12.7564	32	50	32	1	3120	344.569	6.28	High	High	High	High	High	High	High	High	High	High	High	High	High	High	High	High	High	High	High	High	High	High	High	High	High	High	High	High	0.911	0.933	1.048	0.925	1.022	6743.3	6717.8
FALSE	High	Master Protein	Q8C0C7	Phenylalanine--tRNA ligase alpha subunit OS=Mus musculus OX=10090 GN=Farsa PE=1 SV=1	0	176.775	43.3071	18	68	18	1	508	57.563	8.28	High	High	High	High	High	High	High	High	High	High	High	High	High	High	High	High	High	High	High	High	High	High	High	High	High	High	High	High	0.948	0.966	0.978	0.959	1.005	10730.5	10947.4
FALSE	High	Master Protein	Q810A7	ATP-dependent RNA helicase DDX42 OS=Mus musculus OX=10090 GN=Ddx42 PE=1 SV=3	0	176.735	37.0291	27	57	27	1	929	101.902	6.98	High	High	High	High	High	High	High	High	High	High	High	High	High	High	High	High	High	High	High	High	High	High	High	High	High	High	High	High	0.761	0.773	0.898	0.958	1.198	12810.1	12881.7
FALSE	High	Master Protein	Q0PD63	Ras-related protein Rab-3 OS=Mus musculus OX=10090 GN=Rab3a PE=1 SV=1	0	176.016	66.3636	11	241	6	1	220	24.954	5.03	Not Found	High	High	High	High	High	High	High	High	High	High	High	High	High	High	High	High	High	High	High	High	High	High	High	High	High	High	High	0.836	0.842	1.076	0.926	1.072	46236.1	47467.8
FALSE	High	Master Protein	Q3UL48	FERM domain-containing protein OS=Mus musculus OX=10090 GN=Ezr PE=2 SV=1	0	175.995	45.0512	25	85	16	1	586	69.338	6.1	High	High	High	High	High	High	High	High	High	High	High	High	High	High	High	High	High	High	High	High	High	High	High	High	High	High	High	High	0.958	0.945	0.864	0.987	0.861	12030.2	12383.4
FALSE	High	Master Protein	Q8C243	Peptidase A1 domain-containing protein OS=Mus musculus OX=10090 GN=Ctsd PE=2 SV=1	0	175.965	32.3596	11	78	11	1	445	48.343	7.27	High	High	High	High	High	High	High	High	High	High	High	High	High	High	High	High	High	High	High	High	High	High	High	High	High	High	High	High	0.95	0.94	1.061	0.978	1.006	19381.8	19831.5
FALSE	High	Master Protein	Q3TVK3	Aspartyl aminopeptidase OS=Mus musculus OX=10090 GN=Dnpep PE=1 SV=1	0	175.927	54.3158	19	60	19	1	475	52.433	7.25	High	High	High	High	High	High	High	High	High	High	High	High	High	High	High	High	High	High	High	High	High	High	High	High	High	High	High	High	0.976	0.969	1.039	0.997	1.067	12681	13194.3
FALSE	High	Master Protein	Q0PD67	Rab1A OS=Mus musculus OX=10090 GN=Rab1a PE=1 SV=1	0	175.726	74.6341	13	252	6	1	205	22.663	6.21	Not Found	High	High	High	High	High	High	High	High	High	High	High	High	High	High	High	High	High	High	High	High	High	High	High	High	High	High	High	0.918	0.907	1.039	0.967	1.02	33422.3	34200.1
FALSE	High	Master Protein	Q6ZQ08	CCR4-NOT transcription complex subunit 1 OS=Mus musculus OX=10090 GN=Cnot1 PE=1 SV=2	0	175.27	19.1579	39	56	39	1	2375	266.637	7.11	High	High	High	High	High	High	High	High	High	High	High	High	High	High	High	High	High	High	High	High	High	High	High	High	High	High	High	High	0.964	0.928	1.036	0.973	1.07	11709.8	12089.5
FALSE	High	Master Protein	Q3UFJ3	Pyruvate dehydrogenase E1 component subunit alpha OS=Mus musculus OX=10090 GN=Pdha1 PE=1 SV=1	0	175.266	54.8718	19	110	19	1	390	43.204	8.19	High	High	High	High	High	High	High	High	High	High	High	High	High	High	High	High	High	High	High	High	High	High	High	High	High	High	High	High	0.94	0.937	1	0.935	1.012	18723.6	19442.6
FALSE	High	Master Protein	Q8BU30	Isoleucine--tRNA ligase, cytoplasmic OS=Mus musculus OX=10090 GN=Iars1 PE=1 SV=2	0	175.136	34.2314	34	58	34	1	1262	144.179	6.55	High	High	High	High	High	High	High	High	High	High	High	High	High	High	High	High	High	High	High	High	High	High	High	High	High	High	High	High	0.94	0.952	1.016	0.917	1.011	10126	10327.6
FALSE	High	Master Protein	Q3V1M8	Vigilin OS=Mus musculus OX=10090 GN=Hdlbp PE=2 SV=1	0	175.019	31.0726	34	63	34	1	1268	141.654	6.87	High	High	High	High	High	High	High	High	High	High	High	High	High	High	High	High	High	High	High	High	High	High	High	High	High	High	High	High	0.955	0.941	1.007	0.943	1.019	11478.4	11792.6
FALSE	High	Master Protein	Q61011	Guanine nucleotide-binding protein G(I)/G(S)/G(T) subunit beta-3 OS=Mus musculus OX=10090 GN=Gnb3 PE=1 SV=2	0	174.752	51.4706	12	184	9	1	340	37.216	5.69	High	High	High	High	High	High	High	High	High	High	High	High	High	High	High	High	High	High	High	High	High	High	High	High	High	High	High	High	0.946	0.967	1.055	0.988	1.05	18037	18667.2
FALSE	High	Master Protein	Q3UDA7	Nucleoplasmin domain-containing protein (Fragment) OS=Mus musculus OX=10090 GN=Npm1 PE=2 SV=1	0	174.737	57	8	185	1	1	200	22.11	4.36	High	High	High	Not Found	High	High	High	High	High	High	High	High	High	High	High	High	High	High	High	High	High	High	High	High	High	High	High	High	0.967	0.901	0.843	1.017	1.433	186.9	195.2
FALSE	High	Master Protein	A0A0R4J170	Transcription activator BRG1 OS=Mus musculus OX=10090 GN=Smarca4 PE=1 SV=1	0	174.601	19.1713	28	61	16	1	1617	181.743	8.07	High	High	High	High	High	High	High	High	High	High	High	High	High	High	High	High	High	High	High	High	High	High	High	High	High	High	High	High	0.918	0.922	1.028	0.936	1.057	10480.9	10757.6
FALSE	High	Master Protein	Q3UUR0	Regulator of G-protein signaling 9 OS=Mus musculus OX=10090 GN=Rgs9 PE=2 SV=1	0	174.536	61.5702	26	86	26	1	484	56.904	9.44	High	High	High	High	High	High	High	High	High	High	High	High	High	High	High	High	High	High	High	High	High	High	High	High	High	High	High	High	0.909	0.859	0.829	0.876	0.895	28790.8	29306.1
FALSE	High	Master Protein	Q8BGH2	Sorting and assembly machinery component 50 homolog OS=Mus musculus OX=10090 GN=Samm50 PE=1 SV=1	0	174.462	49.467	19	58	19	1	469	51.831	6.8	Not Found	High	High	High	High	High	High	High	High	High	High	High	High	High	High	High	High	High	High	High	High	High	High	High	High	High	High	High	0.966	0.975	1.027	0.95	1.031	12207.9	12041
FALSE	High	Master Protein	Q9D0R2	Threonine--tRNA ligase 1, cytoplasmic OS=Mus musculus OX=10090 GN=Tars1 PE=1 SV=2	0	174.388	43.7673	26	79	24	1	722	83.303	7.36	High	High	High	High	High	High	High	High	High	High	High	High	High	High	High	High	High	High	High	High	High	High	High	High	High	High	High	High	0.936	0.948	1.016	0.963	1.023	20301.2	20522.8
FALSE	High	Master Protein	Q9CZW4	Fatty acid CoA ligase Acsl3 OS=Mus musculus OX=10090 GN=Acsl3 PE=1 SV=2	0	174.199	33.3333	17	50	16	1	720	80.441	8.54	High	High	Not Found	High	High	High	High	High	High	High	High	High	High	High	High	High	High	High	High	High	High	High	High	High	High	High	High	High	0.973	0.938	1.023	0.977	1.044	11654.9	11937.8
FALSE	High	Master Protein	Q9Z0X1	Apoptosis-inducing factor 1, mitochondrial OS=Mus musculus OX=10090 GN=Aifm1 PE=1 SV=1	0	173.971	44.281	20	57	20	1	612	66.724	9.17	High	High	High	High	High	High	High	High	High	High	High	High	High	High	High	High	High	High	High	High	High	High	High	High	High	High	High	High	0.977	0.951	1.054	0.983	1.041	15725.1	16223.1
FALSE	High	Master Protein	G3X9G4	dynamin GTPase OS=Mus musculus OX=10090 GN=Dnm2 PE=1 SV=1	0	172.71	32.8736	27	116	10	1	870	98.013	7.44	High	High	High	High	High	High	High	High	High	High	High	High	High	High	High	High	High	High	High	High	High	High	High	High	High	High	High	High	0.931	0.959	1.079	0.94	1.055	3783.7	3796.8
FALSE	High	Master Protein	Q3UXP2	RuvB-like helicase OS=Mus musculus OX=10090 GN=Ruvbl2 PE=2 SV=1	0	172.482	46.8683	19	69	19	1	463	51.112	5.64	High	High	High	High	High	High	High	High	High	High	High	High	High	High	High	High	High	High	High	High	High	High	High	High	High	High	High	High	0.966	0.978	1.008	0.978	1.043	13502.9	13779.7
FALSE	High	Master Protein	Q3TE95	Reticulocalbin-2 OS=Mus musculus OX=10090 GN=Rcn2 PE=2 SV=1	0	172.174	45.6338	13	285	13	1	355	41.014	4.59	High	High	High	High	Not Found	Not Found	Not Found	Not Found	High	High	High	High	High	High	High	High	High	High	High	High	High	High	High	High	High	High	High	High	0.953	1	1.05	1.02	1.063	22431.9	22782
FALSE	High	Master Protein	Q8K010	5-oxoprolinase OS=Mus musculus OX=10090 GN=Oplah PE=1 SV=1	0	171.47	30.2019	30	53	29	1	1288	137.525	6.28	High	High	High	High	High	High	High	High	High	High	High	High	High	High	High	High	High	High	High	High	High	High	High	High	High	High	High	High	0.914	0.939	1.016	0.926	1.064	8870.8	9060
FALSE	High	Master Protein	Q3TSQ1	Sodium/potassium-transporting ATPase subunit beta OS=Mus musculus OX=10090 GN=Atp1b1 PE=2 SV=1	0	171.425	43.0921	11	101	11	1	304	35.188	8.65	High	High	High	High	High	High	High	High	High	High	High	High	High	High	High	High	High	High	High	High	High	High	High	High	High	High	High	High	0.936	0.924	1.046	0.987	1.051	23549.8	23980.6
FALSE	High	Master Protein	P61164	Alpha-centractin OS=Mus musculus OX=10090 GN=Actr1a PE=1 SV=1	0	171.42	54.7872	14	87	6	1	376	42.587	6.64	High	High	High	High	High	High	High	High	High	High	High	High	High	High	High	High	High	High	High	High	High	High	High	High	High	High	High	High	0.951	0.963	1.055	1.001	1.028	14532.7	14752.3
FALSE	High	Master Protein	Q8BMS1	Trifunctional enzyme subunit alpha, mitochondrial OS=Mus musculus OX=10090 GN=Hadha PE=1 SV=1	0	171.039	36.4351	23	64	23	1	763	82.617	9.14	Not Found	High	High	High	High	High	High	High	High	High	High	High	High	High	High	High	High	High	High	High	High	High	High	High	High	High	High	High	0.965	0.918	1.036	0.962	1.023	15339.9	15621.4
FALSE	High	Master Protein	Q3U111	FERM domain-containing protein (Fragment) OS=Mus musculus OX=10090 GN=Rdx PE=2 SV=1	0	170.863	48.4894	29	87	19	1	662	77.415	8.94	High	High	High	High	High	High	High	High	High	High	High	High	High	High	High	High	High	High	High	High	High	High	High	High	High	High	High	High	0.918	0.935	1.005	0.937	1.035	12905.9	13210.9
FALSE	High	Master Protein	Q3U505	Dolichyl-diphosphooligosaccharide--protein glycosyltransferase subunit 2 (Fragment) OS=Mus musculus OX=10090 GN=Rpn2 PE=2 SV=1	0	170.539	38.3915	18	64	18	1	659	72.05	6.49	High	High	High	High	High	High	High	High	High	High	High	High	High	High	High	High	High	High	High	High	High	High	High	High	High	High	High	High	0.912	0.915	1.062	0.964	1.067	12236.9	12441.8
FALSE	High	Master Protein	Q91VM9	Inorganic pyrophosphatase 2, mitochondrial OS=Mus musculus OX=10090 GN=Ppa2 PE=1 SV=1	0	170.439	67.2727	19	119	19	1	330	38.09	6.98	High	High	High	High	High	High	High	High	High	High	High	High	High	High	High	High	High	High	High	High	High	High	High	High	High	High	High	High	0.957	0.967	1.019	0.982	1.036	17313.3	17647.8
FALSE	High	Master Protein	Q80Y09	Pdcd6ip protein OS=Mus musculus OX=10090 GN=Pdcd6ip PE=2 SV=1	0	170.321	35.8945	31	72	31	1	872	96.251	6.52	High	High	High	High	High	High	High	High	High	High	High	High	High	High	High	High	High	High	High	High	High	High	High	High	High	High	High	High	0.931	0.915	1.064	0.972	1.052	18778.3	19248.6
FALSE	High	Master Protein	P63085	Mitogen-activated protein kinase 1 OS=Mus musculus OX=10090 GN=Mapk1 PE=1 SV=3	0	169.776	62.5698	18	108	13	1	358	41.249	6.98	High	High	High	High	High	High	High	High	High	High	High	High	High	High	High	High	High	High	High	High	High	High	High	High	High	High	High	High	0.933	0.952	1.056	0.986	1.049	17372.1	17843
FALSE	High	Master Protein	Q8R5C5	Beta-centractin OS=Mus musculus OX=10090 GN=Actr1b PE=1 SV=1	0	169.687	55.0532	14	84	6	1	376	42.255	6.4	High	High	High	High	High	High	High	High	High	High	High	High	High	High	High	High	High	High	High	High	High	High	High	High	High	High	High	High	0.977	0.97	1.084	0.98	1.057	4765.5	4966.7
FALSE	High	Master Protein	P00493	Hypoxanthine-guanine phosphoribosyltransferase OS=Mus musculus OX=10090 GN=Hprt1 PE=1 SV=3	0	169.551	74.7706	12	108	12	1	218	24.555	6.68	Not Found	High	High	High	High	High	High	High	High	High	High	High	High	High	High	High	High	High	High	High	High	High	High	High	High	High	High	High	0.946	0.949	1.009	0.912	1.064	24340.6	24850.7
FALSE	High	Master Protein	Q8BWF0	Succinate-semialdehyde dehydrogenase, mitochondrial OS=Mus musculus OX=10090 GN=Aldh5a1 PE=1 SV=1	0	169.503	43.2122	17	62	17	1	523	55.933	8.25	Not Found	High	High	High	High	High	High	High	High	High	High	High	High	High	High	High	High	High	High	High	High	High	High	High	High	High	High	High	0.938	0.933	1.048	0.961	1.062	20992.1	21722.9
FALSE	High	Master Protein	Q01405	Protein transport protein Sec23A OS=Mus musculus OX=10090 GN=Sec23a PE=1 SV=2	0	169.377	44.5752	25	53	21	1	765	86.106	7.08	High	High	High	High	High	High	High	High	High	High	High	High	High	High	High	High	High	High	High	High	High	High	High	High	High	High	High	High	0.892	0.74	1.053	0.773	1.038	9164	9190
FALSE	High	Master Protein	Q7TPV4	Myb-binding protein 1A OS=Mus musculus OX=10090 GN=Mybbp1a PE=1 SV=2	0	168.709	26.7113	31	51	31	1	1344	151.942	8.95	High	High	High	High	High	High	High	High	High	High	High	High	High	High	High	High	High	High	High	High	High	High	High	High	High	High	High	High	0.918	0.95	1.297	0.944	1.031	8066	8024.5
FALSE	High	Master Protein	A0A494B9Q6	Alpha-crystallin A chain OS=Mus musculus OX=10090 GN=Cryaa PE=1 SV=1	0	168.706	71.2871	10	282	1	1	202	23.126	7.08	High	High	High	High	High	High	High	High	High	High	High	High	High	High	High	High	High	High	High	High	High	High	High	High	High	High	High	High	1.344	4.377	4.155	2.876	3.689	18264.1	18196.4
FALSE	High	Master Protein	B7STB7	Annexin OS=Mus musculus OX=10090 GN=Anxa1 PE=2 SV=1	0	168.253	67.052	20	97	19	1	346	38.726	7.37	High	High	High	High	High	High	High	High	High	High	High	High	High	High	High	High	High	High	High	High	High	High	High	High	High	High	High	High	0.92	1.182	1.146	1.144	1.089	14411.7	14954.9
FALSE	High	Master Protein	Q93092	Transaldolase OS=Mus musculus OX=10090 GN=Taldo1 PE=1 SV=2	0	168.218	60.2374	18	258	18	1	337	37.363	7.03	High	High	High	High	High	High	High	High	High	High	High	High	High	High	High	High	High	High	High	High	High	High	High	High	High	High	High	High	0.988	0.962	1.099	1.023	1.082	53284.8	54833
FALSE	High	Master Protein	G3UZM4	Cell adhesion molecule 2 (Fragment) OS=Mus musculus OX=10090 GN=Cadm2 PE=1 SV=1	0	168.146	34.023	9	60	9	1	435	47.316	5.41	High	High	Not Found	High	High	High	High	High	High	High	High	High	High	High	High	High	High	High	High	High	High	High	High	High	High	High	High	High	0.914	0.907	1.019	0.969	1.048	12084.5	12433.3
FALSE	High	Master Protein	A0A1L1STE6	Isocitrate dehydrogenase [NAD] subunit, mitochondrial OS=Mus musculus OX=10090 GN=Idh3a PE=1 SV=1	0	168.104	47.9167	16	162	16	1	384	41.493	6.93	High	High	High	High	High	High	High	High	High	High	High	High	High	High	High	High	High	High	High	High	High	High	High	High	High	High	High	High	0.949	0.955	1.035	0.998	1.047	32030.3	33006.1
FALSE	High	Master Protein	Q80TT4	MKIAA0719 protein (Fragment) OS=Mus musculus OX=10090 GN=Tomm70a PE=2 SV=1	0	167.929	42.8115	26	90	26	1	626	69.487	8.37	High	High	High	High	High	High	High	High	High	High	High	High	High	High	High	High	High	High	High	High	High	High	High	High	High	High	High	High	0.914	0.914	1.062	0.98	1.04	22264.1	22661.4
FALSE	High	Master Protein	P35235	Tyrosine-protein phosphatase non-receptor type 11 OS=Mus musculus OX=10090 GN=Ptpn11 PE=1 SV=3	0	167.778	53.9629	26	56	26	1	593	67.992	7.3	High	High	High	High	High	High	High	High	High	High	High	High	High	High	High	High	High	High	High	High	High	High	High	High	High	High	High	High	0.922	0.946	1.084	0.933	1.102	10465.6	10309.1
FALSE	High	Master Protein	Q3UHL1	CaM kinase-like vesicle-associated protein OS=Mus musculus OX=10090 GN=Camkv PE=1 SV=2	0	167.765	57.0312	19	66	19	1	512	54.785	5.54	High	High	High	High	High	High	High	High	High	High	High	High	High	High	High	High	High	High	High	High	High	High	High	High	High	High	High	High	0.919	0.936	1.028	0.963	1.032	15017.5	15487.3
FALSE	High	Master Protein	Q3U484	RNA helicase OS=Mus musculus OX=10090 GN=Ddx3y PE=2 SV=1	0	167.153	43.0091	26	79	3	1	658	73.339	7.34	High	High	High	High	High	High	High	High	High	High	High	High	High	High	High	High	High	High	High	High	High	High	High	High	High	High	High	High	0.902	0.883	0.82	0.897	0.937	393.5	382.5
FALSE	High	Master Protein	Q61838	Pregnancy zone protein OS=Mus musculus OX=10090 GN=Pzp PE=1 SV=3	0	166.671	20.8027	26	48	24	1	1495	165.748	6.68	Not Found	High	High	High	High	High	High	High	High	High	High	High	High	High	High	High	High	High	High	High	High	High	High	High	High	High	High	High	0.939	0.95	0.917	0.942	0.946	16227.6	16106.8
FALSE	High	Master Protein	A2AE33	Guanine nucleotide binding protein, alpha transducing 2 OS=Mus musculus OX=10090 GN=Gnat2 PE=2 SV=1	0	166.658	46.0452	12	245	8	1	354	40.092	5.36	High	High	High	High	High	High	High	High	High	High	High	High	High	High	High	High	High	High	High	High	High	High	High	High	High	High	High	High	1.01	0.945	0.92	1.003	1.008	3330.8	3457.8
FALSE	High	Master Protein	Q9D0M3	Cytochrome c1, heme protein, mitochondrial OS=Mus musculus OX=10090 GN=Cyc1 PE=1 SV=1	0	166.536	34.7692	8	119	8	1	325	35.305	9.16	High	High	High	High	High	High	High	High	High	High	High	High	High	High	High	High	High	High	High	High	High	High	High	High	High	High	High	High	0.974	0.971	1.031	1.007	1.034	12775.4	13249.3
FALSE	High	Master Protein	Q8K440	ABC-type organic anion transporter ABCA8B OS=Mus musculus OX=10090 GN=Abca8b PE=1 SV=2	0	166.535	21.9136	27	67	23	1	1620	182.922	7.18	High	High	High	High	High	High	High	High	High	High	High	High	High	High	High	High	High	High	High	High	High	High	High	High	High	High	High	High	0.877	0.896	1.041	0.923	1.012	12417.6	12402.9
FALSE	High	Master Protein	O55201	Transcription elongation factor SPT5 OS=Mus musculus OX=10090 GN=Supt5h PE=1 SV=1	0	166.401	34.4732	29	55	29	1	1082	120.589	5.05	High	High	High	High	High	High	High	High	High	High	High	High	High	High	High	High	High	High	High	High	High	High	High	High	High	High	High	High	0.986	0.933	1.161	0.89	1.104	11956.3	12079.2
FALSE	High	Master Protein	Q3UEB3	Poly(U)-binding-splicing factor PUF60 OS=Mus musculus OX=10090 GN=Puf60 PE=1 SV=2	0	166.4	44.3262	19	66	19	1	564	60.211	5.29	High	High	High	High	High	High	High	High	High	High	High	High	High	High	High	High	High	High	High	High	High	High	High	High	High	High	High	High	0.918	0.924	0.981	0.909	1.059	15584.3	16107.4
FALSE	High	Master Protein	Q3U955	Lamina-associated polypeptide 2 OS=Mus musculus OX=10090 GN=Tmpo PE=2 SV=1	0	166.242	46.0177	15	103	2	1	452	50.44	9.54	High	High	High	High	High	High	High	High	High	High	High	High	High	High	High	High	High	High	High	High	High	High	High	High	High	High	High	High	0.952	0.946	0.954	1.096	1.089	308.3	334
FALSE	High	Master Protein	A0A0G2JGC8	Rap1 GTPase-GDP dissociation stimulator 1 OS=Mus musculus OX=10090 GN=Rap1gds1 PE=1 SV=1	0	166.165	44.3015	20	80	1	1	544	59.103	5.74	High	High	High	High	High	High	High	High	High	High	High	High	High	High	High	High	High	High	High	High	High	High	High	High	High	High	High	High	0.876	0.935	0.928	0.86	0.868	1293.8	1116.5
FALSE	High	Master Protein	Q99LD8	N(G),N(G)-dimethylarginine dimethylaminohydrolase 2 OS=Mus musculus OX=10090 GN=Ddah2 PE=1 SV=1	0	166.072	53.6842	12	90	11	1	285	29.627	6.01	High	High	High	High	High	High	High	High	High	High	High	High	High	High	High	High	High	High	High	High	High	High	High	High	High	High	High	High	0.865	0.931	0.953	0.965	1.013	15281.7	15587.9
FALSE	High	Master Protein	Q9CR16	Peptidyl-prolyl cis-trans isomerase D OS=Mus musculus OX=10090 GN=Ppid PE=1 SV=3	0	166	54.8649	17	85	16	1	370	40.717	7.43	High	High	High	High	High	High	High	High	High	High	High	High	High	High	High	High	High	High	High	High	High	High	High	High	High	High	High	High	0.963	0.959	1.152	1.017	1.069	18843.9	19543.8
FALSE	High	Master Protein	P14685	26S proteasome non-ATPase regulatory subunit 3 OS=Mus musculus OX=10090 GN=Psmd3 PE=1 SV=3	0	165.945	56.4151	26	80	26	1	530	60.68	8.44	High	High	High	High	High	High	High	High	High	High	High	High	High	High	High	High	High	High	High	High	High	High	High	High	High	High	High	High	0.943	0.95	1.031	0.959	1.049	21219.1	21508.1
FALSE	High	Master Protein	P17156	Heat shock-related 70 kDa protein 2 OS=Mus musculus OX=10090 GN=Hspa2 PE=1 SV=2	0	165.867	40.2844	22	216	10	1	633	69.599	5.67	High	High	High	High	High	High	High	High	High	High	High	High	High	High	High	High	High	High	High	High	High	High	High	High	High	High	High	High	1.012	0.985	1.101	0.999	1.071	4282.9	4255.1
FALSE	High	Master Protein	Q8BVQ5	Protein phosphatase methylesterase 1 OS=Mus musculus OX=10090 GN=Ppme1 PE=1 SV=5	0	165.676	49.7409	18	108	18	1	386	42.229	5.97	High	High	High	High	High	High	High	High	High	High	High	High	High	High	High	High	High	High	High	High	High	High	High	High	High	High	High	High	0.893	0.932	1.142	0.934	1.025	15568.5	15817.7
FALSE	High	Master Protein	Q3V299	Protein unc-119 homolog A OS=Mus musculus OX=10090 GN=Unc119 PE=1 SV=1	0	165.665	71.25	13	67	13	1	240	26.993	6.15	High	High	High	High	High	Not Found	High	High	High	High	High	High	High	High	High	High	High	High	High	High	High	High	High	High	High	High	High	High	0.952	0.934	1.025	0.934	1.041	15790.2	16497.4
FALSE	High	Master Protein	Q3TEA8	Heterochromatin protein 1-binding protein 3 OS=Mus musculus OX=10090 GN=Hp1bp3 PE=1 SV=1	0	165.62	44.4043	22	103	17	1	554	60.829	9.7	High	High	High	High	High	High	High	High	High	High	High	High	High	High	High	High	High	High	High	High	High	High	High	High	High	High	High	High	0.909	0.894	1.015	0.95	1.031	23446.7	23855.1
FALSE	High	Master Protein	B9EHZ5	Membrane protein, palmitoylated 6 (MAGUK p55 subfamily member 6) OS=Mus musculus OX=10090 GN=Pals2 PE=2 SV=1	0	164.976	49.3506	23	64	22	1	539	60.887	6.18	High	High	High	High	High	High	High	High	High	High	High	High	High	High	High	High	High	High	High	High	High	High	High	High	High	High	High	High	0.958	0.941	1.029	0.964	1.046	13157.3	13899.7
FALSE	High	Master Protein	A2A7S7	Tyrosine--tRNA ligase OS=Mus musculus OX=10090 GN=Yars PE=1 SV=1	0	164.869	59.3972	33	88	33	1	564	62.962	8.44	High	High	High	High	High	High	High	High	High	High	High	High	High	High	High	High	High	High	High	High	High	High	High	High	High	High	High	High	0.934	0.947	1.011	0.955	1.03	20255.2	20776.5
FALSE	High	Master Protein	Q5SX53	Mitochondrial 2-oxoglutarate/malate carrier protein OS=Mus musculus OX=10090 GN=Slc25a11 PE=1 SV=1	0	164.608	54.7771	15	107	15	1	314	34.133	9.94	Not Found	High	High	High	High	High	High	High	High	High	High	High	High	High	High	High	High	High	High	High	High	High	High	High	High	High	High	High	0.94	0.859	1.066	0.906	1.047	21671.2	21871.7
FALSE	High	Master Protein	Q9D8W5	26S proteasome non-ATPase regulatory subunit 12 OS=Mus musculus OX=10090 GN=Psmd12 PE=1 SV=4	0	164.603	44.7368	17	52	17	1	456	52.861	7.06	High	High	High	High	High	High	High	High	High	High	High	High	High	High	High	High	High	High	High	High	High	High	High	High	High	High	High	High	0.923	0.942	1.045	0.972	1.026	12654.4	12986.3
FALSE	High	Master Protein	P14576	Signal recognition particle 54 kDa protein OS=Mus musculus OX=10090 GN=Srp54 PE=1 SV=2	0	164.558	43.254	19	60	19	1	504	55.684	8.75	High	High	High	High	High	High	High	High	High	High	High	High	High	High	High	High	High	High	High	High	High	High	High	High	High	High	High	High	0.936	0.942	1.029	0.988	1.024	10388.1	10531.2
FALSE	High	Master Protein	P28650	Adenylosuccinate synthetase isozyme 1 OS=Mus musculus OX=10090 GN=Adss1 PE=1 SV=2	0	164.55	52.7352	18	56	18	1	457	50.223	8.43	Not Found	High	High	High	High	High	High	High	High	High	High	High	High	High	High	High	High	High	High	High	High	High	High	High	High	High	High	High	0.928	0.949	1.036	0.958	1.021	8846.2	8992.1
FALSE	High	Master Protein	Q8CGY8	UDP-N-acetylglucosamine--peptide N-acetylglucosaminyltransferase 110 kDa subunit OS=Mus musculus OX=10090 GN=Ogt PE=1 SV=2	0	164.478	29.0631	24	49	24	1	1046	116.877	6.7	High	High	High	High	High	High	High	High	High	High	High	High	High	High	High	High	High	High	High	High	High	High	High	High	High	High	High	High	0.916	0.938	1.043	0.925	1.014	10654.6	10688.3
FALSE	High	Master Protein	Q3UPX0	Ketimine reductase mu-crystallin OS=Mus musculus OX=10090 GN=Crym PE=1 SV=1	0	164.311	55.2716	13	80	13	1	313	33.502	5.67	High	High	High	High	High	High	High	High	High	High	High	High	High	High	High	High	High	High	High	High	High	High	High	High	High	High	High	High	0.934	0.956	1.044	0.984	1.05	20491.7	20983.4
FALSE	High	Master Protein	Q9DB05	Alpha-soluble NSF attachment protein OS=Mus musculus OX=10090 GN=Napa PE=1 SV=1	0	164.096	65.7627	14	76	12	1	295	33.168	5.45	High	High	High	High	High	Not Found	Not Found	High	High	High	High	High	High	High	High	High	High	High	High	High	High	High	High	High	High	High	High	High	0.924	0.947	1.025	0.961	1.023	13948	14161.4
FALSE	High	Master Protein	A0A1S6GWH1	AAA domain-containing protein OS=Mus musculus OX=10090 GN=Psmc5 PE=2 SV=1	0	163.833	56.0096	20	75	19	1	416	46.648	7.88	High	High	High	High	High	High	High	High	High	High	High	High	High	High	High	High	High	High	High	High	High	High	High	High	High	High	High	High	0.938	0.955	1.031	0.965	1.018	17680.6	18160.7
FALSE	High	Master Protein	Q8BVQ9	26S proteasome regulatory subunit 7 OS=Mus musculus OX=10090 GN=Psmc2 PE=1 SV=1	0	163.708	45.6842	18	80	18	1	475	52.833	6.28	High	High	High	High	High	High	High	High	High	High	High	High	High	High	High	High	High	High	High	High	High	High	High	High	High	High	High	High	0.936	0.961	1.03	0.965	1.021	14392.9	14647.9
FALSE	High	Master Protein	Q543U3	Amino acid transporter OS=Mus musculus OX=10090 GN=Slc1a3 PE=1 SV=1	0	163.647	17.8637	8	125	6	1	543	59.584	8.4	High	High	Not Found	High	High	High	High	High	High	High	High	High	High	High	High	High	High	High	High	High	High	High	High	High	High	High	High	High	0.909	0.927	1.07	0.897	1.001	18545.6	18998.5
FALSE	High	Master Protein	Q8BSL7	ADP-ribosylation factor 2 OS=Mus musculus OX=10090 GN=Arf2 PE=1 SV=2	0	163.619	58.5635	9	170	1	1	181	20.733	6.58	High	High	High	High	High	High	High	High	High	High	High	High	High	High	High	High	High	High	High	High	High	High	High	High	High	High	High	High	0.873	0.953	1.27	0.87	1.032	1023.9	954.9
FALSE	High	Master Protein	Q8BG39	Synaptic vesicle glycoprotein 2B OS=Mus musculus OX=10090 GN=Sv2b PE=1 SV=1	0	163.552	25.4758	13	117	11	1	683	77.406	5.57	High	High	High	High	High	High	High	High	High	High	High	High	High	High	High	High	High	High	High	High	High	High	High	High	High	High	High	High	0.896	0.929	1.061	0.913	1.063	24298.2	25065.5
FALSE	High	Master Protein	Q8CAN1	t-SNARE coiled-coil homology domain-containing protein OS=Mus musculus OX=10090 GN=Stx3 PE=2 SV=1	0	163.505	51.9164	13	114	13	1	287	32.833	5.29	High	High	High	High	High	High	High	High	High	High	High	High	High	High	High	High	High	High	High	High	High	High	High	High	High	High	High	High	0.922	0.929	1.024	0.981	1.032	24959.1	25681.2
FALSE	High	Master Protein	Q91V41	Ras-related protein Rab-14 OS=Mus musculus OX=10090 GN=Rab14 PE=1 SV=3	0	163.368	71.6279	14	122	12	1	215	23.882	6.21	High	High	High	High	High	High	High	High	High	High	High	High	High	High	High	High	High	High	High	High	High	High	High	High	High	High	High	High	0.922	0.921	1.046	0.963	1.055	25920.1	26307
FALSE	High	Master Protein	Q569Z6	Thyroid hormone receptor-associated protein 3 OS=Mus musculus OX=10090 GN=Thrap3 PE=1 SV=1	0	163.105	28.1809	29	75	28	1	951	108.114	10.17	High	High	High	High	High	High	High	High	High	High	High	High	High	High	High	High	High	High	High	High	High	High	High	High	High	High	High	High	0.925	0.925	0.962	0.891	1.074	12082.7	12399.1
FALSE	High	Master Protein	S4R1M2	Scaffold attachment factor B1 OS=Mus musculus OX=10090 GN=Safb PE=1 SV=1	0	162.827	29.2865	26	61	18	1	939	105.253	5.38	High	High	High	High	High	High	High	High	High	High	High	High	High	High	High	High	High	High	High	High	High	High	High	High	High	High	High	High	0.849	0.891	0.996	0.847	1.145	10027.2	10411.5
FALSE	High	Master Protein	Q6A0A9	Constitutive coactivator of PPAR-gamma-like protein 1 OS=Mus musculus OX=10090 GN=FAM120A PE=1 SV=2	0	162.602	27.7878	24	42	24	1	1112	121.569	8.92	Not Found	High	High	High	High	High	High	High	High	High	High	High	High	High	High	High	High	High	High	High	High	High	High	High	High	High	High	High	0.928	0.948	1.044	0.952	1.055	7282.7	7278.8
FALSE	High	Master Protein	Q5SDA5	Retinal guanylyl cyclase 2 OS=Mus musculus OX=10090 GN=Gucy2f PE=1 SV=1	0	162.24	27.6173	23	68	17	1	1108	124.346	7.42	High	High	High	High	High	High	High	High	High	High	High	High	High	High	High	High	High	High	High	High	High	High	High	High	High	High	High	High	0.933	0.912	0.929	0.931	0.972	5177.4	5220.6
FALSE	High	Master Protein	Q8VDM6	Heterogeneous nuclear ribonucleoprotein U-like protein 1 OS=Mus musculus OX=10090 GN=Hnrnpul1 PE=1 SV=1	0	162.214	30.617	22	53	22	1	859	95.942	6.58	High	High	High	High	High	High	High	High	High	High	High	High	High	High	High	High	High	High	High	High	High	High	High	High	High	High	High	High	0.906	0.954	1.002	0.923	1.111	11863.3	12070.2
FALSE	High	Master Protein	Q6PCP0	RNA helicase OS=Mus musculus OX=10090 GN=Ddx21 PE=2 SV=1	0	162.21	34.9001	25	53	25	1	851	93.474	9.09	High	High	High	High	High	High	High	High	High	High	High	High	High	High	High	High	High	High	High	High	High	High	High	High	High	High	High	High	0.919	0.953	1.069	0.941	1.028	12676.6	12617.4
FALSE	High	Master Protein	E9Q3L2	Phosphatidylinositol 4-kinase alpha OS=Mus musculus OX=10090 GN=Pi4ka PE=1 SV=2	0	162.087	18.0048	35	56	35	1	2105	236.889	7.06	High	High	High	High	High	High	High	High	High	High	High	High	High	High	High	High	High	High	High	High	High	High	High	High	High	High	High	High	0.897	0.916	1.025	0.928	1.031	12215.8	12481.3
FALSE	High	Master Protein	G3X914	Cullin-5 OS=Mus musculus OX=10090 GN=Cul5 PE=1 SV=1	0	161.774	32.5146	27	86	27	1	855	98.979	8.79	High	High	High	High	High	High	High	High	High	High	High	High	High	High	High	High	High	High	High	High	High	High	High	High	High	High	High	High	0.938	0.953	1.09	0.966	1.036	15060.2	15390.6
FALSE	High	Master Protein	Q3TGU7	Peptidase_M24 domain-containing protein OS=Mus musculus OX=10090 GN=Pa2g4 PE=1 SV=1	0	161.657	55.0761	17	63	17	1	394	43.671	6.86	High	High	High	High	High	High	High	High	High	High	High	High	High	High	High	High	High	High	High	High	High	High	High	High	High	High	High	High	0.956	0.944	1.02	0.893	1.039	23234.5	23616.3
FALSE	High	Master Protein	A2ALV3	Endophilin-A1 OS=Mus musculus OX=10090 GN=Sh3gl2 PE=1 SV=1	0	161.457	33.4107	13	114	8	1	431	48.265	5.69	High	High	High	High	High	High	High	High	High	High	High	High	High	High	High	High	High	High	High	High	High	High	High	High	High	High	High	High	0.913	0.901	1.046	0.976	1.034	32469.7	33606
FALSE	High	Master Protein	Q9QXS6	Drebrin OS=Mus musculus OX=10090 GN=Dbn1 PE=1 SV=4	0	160.966	36.8272	19	46	19	1	706	77.239	4.49	High	High	High	High	High	High	High	High	High	High	High	High	High	High	High	High	High	High	High	High	High	High	High	High	High	High	High	High	0.904	0.944	1.027	0.962	1.066	10859.7	11170.7
FALSE	High	Master Protein	Q9JIS5	Synaptic vesicle glycoprotein 2A OS=Mus musculus OX=10090 GN=Sv2a PE=1 SV=1	0	160.546	27.0889	17	119	16	1	742	82.594	5.57	High	High	High	High	High	High	High	High	High	High	High	High	High	High	High	High	High	High	High	High	High	High	High	High	High	High	High	High	0.892	0.916	1.116	0.944	1.032	25993.5	26355.6
FALSE	High	Master Protein	Q921H8	3-ketoacyl-CoA thiolase A, peroxisomal OS=Mus musculus OX=10090 GN=Acaa1a PE=1 SV=1	0	160.414	53.066	13	36	13	1	424	43.926	8.44	Not Found	Not Found	High	High	High	High	High	High	High	High	High	High	High	High	High	High	High	High	High	High	High	High	High	High	High	High	High	High	0.934	0.96	1.05	1.001	1.053	5109.6	5260.7
FALSE	High	Master Protein	O55029	Coatomer subunit beta' OS=Mus musculus OX=10090 GN=Copb2 PE=1 SV=2	0	160.122	36.7956	29	60	29	1	905	102.384	5.3	Not Found	High	High	High	High	High	High	High	High	High	High	High	High	High	High	High	High	High	High	High	High	High	High	High	High	High	High	High	0.932	0.93	1.081	0.966	1.036	12699	13013.9
FALSE	High	Master Protein	Q8K1M3	Protein kinase, cAMP dependent regulatory, type II alpha OS=Mus musculus OX=10090 GN=Prkar2a PE=1 SV=1	0	160.041	55.9701	18	82	16	1	402	45.561	4.93	High	High	High	High	High	High	High	High	High	High	High	High	High	High	High	High	High	High	High	High	High	High	High	High	High	High	High	High	0.854	0.857	0.922	0.959	1.152	19393.3	19967.8
FALSE	High	Master Protein	Q8CJG0	Protein argonaute-2 OS=Mus musculus OX=10090 GN=Ago2 PE=1 SV=3	0	160.011	48.2558	32	63	24	1	860	97.242	9.19	High	High	High	High	High	High	High	High	High	High	High	High	High	High	High	High	High	High	High	High	High	High	High	High	High	High	High	High	0.968	0.924	0.991	0.94	1.111	13381.4	13614.8
FALSE	High	Master Protein	Q3TF87	Aspartate--tRNA ligase, cytoplasmic OS=Mus musculus OX=10090 GN=Dars PE=2 SV=1	0	159.815	62.8743	27	92	27	1	501	57.067	6.49	High	High	High	High	High	High	High	High	High	High	High	High	High	High	High	High	High	High	High	High	High	High	High	High	High	High	High	High	0.764	0.952	1.069	0.93	1.209	18677.5	16137.6
FALSE	High	Master Protein	K3W4M4	ATP-dependent (S)-NAD(P)H-hydrate dehydratase OS=Mus musculus OX=10090 GN=Naxd PE=1 SV=1	0	159.482	59.726	15	49	15	1	365	38.887	8.24	Not Found	High	High	High	High	High	High	High	High	High	High	High	High	High	High	High	High	High	High	High	High	High	High	High	High	High	High	High	0.94	0.952	1.038	0.973	1.033	8506.4	8743.2
FALSE	High	Master Protein	D3Z3B8	Disks large homolog 1 OS=Mus musculus OX=10090 GN=Dlg1 PE=1 SV=1	0	158.823	35.012	24	51	1	1	834	91.566	6.34	High	High	High	High	High	High	High	High	High	High	High	High	High	High	High	High	High	High	High	High	High	High	High	High	High	High	High	High
FALSE	High	Master Protein	P68040	Receptor of activated protein C kinase 1 OS=Mus musculus OX=10090 GN=Rack1 PE=1 SV=3	0	158.69	66.877	16	66	16	1	317	35.055	7.69	High	High	High	High	High	High	High	High	High	High	High	High	High	High	High	High	High	High	High	High	High	High	High	High	High	High	High	High	0.985	0.859	0.992	0.845	1.001	19361.9	19764.1
FALSE	High	Master Protein	Q3TRX4	Paralemmin-1 OS=Mus musculus OX=10090 GN=Palm PE=2 SV=1	0	158.579	69.0265	17	80	1	1	339	36.727	4.88	High	High	High	High	High	High	High	Not Found	High	High	High	High	High	High	High	High	High	High	High	High	High	High	High	High	High	High	High	High	0.962	0.95	1.036	1.025	1.075	1299.9	1374.7
FALSE	High	Master Protein	P32067	Lupus La protein homolog OS=Mus musculus OX=10090 GN=Ssb PE=1 SV=1	0	158.239	51.5663	21	119	21	1	415	47.727	9.77	High	High	High	High	High	High	High	High	High	High	High	High	High	High	High	High	High	High	High	High	High	High	High	High	High	High	High	High	0.867	0.921	0.982	0.894	1.054	27099.4	27821.6
FALSE	High	Master Protein	Q3UJP8	Trifunctional purine biosynthetic protein adenosine-3 OS=Mus musculus OX=10090 GN=Gart PE=2 SV=1	0	158.131	33.3663	25	46	25	1	1010	107.404	6.68	High	High	High	High	High	High	High	High	High	High	High	High	High	High	High	High	High	High	High	High	High	High	High	High	High	High	High	High	0.919	0.948	0.999	0.957	0.999	9978.8	10005.8
FALSE	High	Master Protein	Q69ZX3	MKIAA0866 protein (Fragment) OS=Mus musculus OX=10090 GN=Myh11 PE=2 SV=1	0	157.767	14.0625	25	75	9	1	1984	228.127	5.45	High	High	High	High	High	High	High	High	High	High	High	High	High	High	High	High	High	High	High	High	High	High	High	High	High	High	High	High	0.869	0.906	1.223	0.903	1.263	1296.7	1334.1
FALSE	High	Master Protein	Q5FWI9	AP-2 complex subunit mu OS=Mus musculus OX=10090 GN=Ap2m1 PE=1 SV=1	0	157.707	55.6322	23	92	23	1	435	49.623	9.54	High	High	High	High	High	High	High	High	High	High	High	High	High	High	High	High	High	High	High	High	High	High	High	High	High	High	High	High	0.9	0.889	1.036	0.931	1.056	21385.9	21765.2
FALSE	High	Master Protein	Q64516	Glycerol kinase OS=Mus musculus OX=10090 GN=Gk PE=1 SV=2	0	157.551	47.0483	22	50	21	1	559	61.188	5.87	High	High	High	High	High	High	High	High	High	High	High	High	High	High	High	High	High	High	High	High	High	High	High	High	High	High	High	High	0.893	0.933	1.066	0.931	0.975	14116.4	14066.2
FALSE	High	Master Protein	A0A1B0GRV0	3'(2'),5'-bisphosphate nucleotidase 1 OS=Mus musculus OX=10090 GN=Bpnt1 PE=1 SV=1	0	157.408	66.5635	17	74	2	1	323	34.952	5.82	High	High	High	High	High	High	High	High	High	High	High	High	High	High	High	High	High	High	High	High	High	High	High	High	High	High	High	High	0.919	0.941	1.041	1.002	1.001	16009	16366
FALSE	High	Master Protein	Q91YR7	Pre-mRNA-processing factor 6 OS=Mus musculus OX=10090 GN=Prpf6 PE=1 SV=1	0	157.356	36.1318	32	61	32	1	941	106.655	8.09	High	High	High	High	High	High	High	High	High	High	High	High	High	High	High	High	High	High	High	High	High	High	High	High	High	High	High	High	0.946	0.942	1.039	0.945	1.04	12531.3	12742.7
FALSE	High	Master Protein	Q543P7	ADP-ribosylation factor-like protein 3 OS=Mus musculus OX=10090 GN=Arl3 PE=1 SV=1	0	157.276	69.2308	10	121	10	1	182	20.474	7.24	High	High	High	High	High	High	High	High	High	High	High	High	High	High	High	High	High	High	High	High	High	High	High	High	High	High	High	High	0.959	0.956	0.968	1.021	1.031	15037.1	15439.6
FALSE	High	Master Protein	Q64012	RNA-binding protein Raly OS=Mus musculus OX=10090 GN=Raly PE=1 SV=3	0	157.273	56.0897	16	67	16	1	312	33.168	8.84	High	High	High	High	High	High	High	High	High	High	High	High	High	High	High	High	High	High	High	High	High	High	High	High	High	High	High	High	0.885	0.926	0.986	0.903	1.134	13694.8	14010.8
FALSE	High	Master Protein	P10630	Eukaryotic initiation factor 4A-II OS=Mus musculus OX=10090 GN=Eif4a2 PE=1 SV=2	0	157.246	52.8256	18	122	9	1	407	46.373	5.48	Not Found	High	High	High	High	High	High	High	High	High	High	High	High	High	High	High	High	High	High	High	High	High	High	High	High	High	High	High	0.942	0.962	1.046	1	1.037	4188.3	4330
FALSE	High	Master Protein	Q68FL6	Methionine--tRNA ligase, cytoplasmic OS=Mus musculus OX=10090 GN=Mars1 PE=1 SV=1	0	157.015	37.9157	30	59	30	1	902	101.366	7.14	High	High	High	High	High	High	High	High	High	High	High	High	High	High	High	High	High	High	High	High	High	High	High	High	High	High	High	High	0.928	0.939	1.056	0.964	1.057	13061.2	13204.2
FALSE	High	Master Protein	Q8CIJ3	Eukaryotic translation initiation factor 3 subunit B OS=Mus musculus OX=10090 GN=Eif3b PE=2 SV=1	0	156.971	32.4742	24	44	24	1	970	108.914	5.54	High	High	High	High	High	High	High	High	High	High	High	High	High	High	High	High	High	High	High	High	High	High	High	High	High	High	High	High	0.938	0.943	1.045	0.956	1.032	10431.6	10629.7
FALSE	High	Master Protein	A0A0R4IZY0	Thimet oligopeptidase OS=Mus musculus OX=10090 GN=Thop1 PE=1 SV=1	0	156.668	47.1616	30	73	29	1	687	77.977	5.99	High	High	High	High	High	High	High	High	High	High	High	High	High	High	High	High	High	High	High	High	High	High	High	High	High	High	High	High	0.913	0.927	1.026	0.891	1.023	23942.4	24595
FALSE	High	Master Protein	Q5SWZ0	Prpsap2 protein OS=Mus musculus OX=10090 GN=Prpsap2 PE=1 SV=1	0	156.028	56.3686	17	65	14	1	369	40.854	7.17	Not Found	High	High	High	High	High	High	High	High	High	High	High	High	High	High	High	High	High	High	High	High	High	High	High	High	High	High	High	0.929	0.962	1.036	0.963	1.043	8291	8294.5
FALSE	High	Master Protein	H3BKH6	S-formylglutathione hydrolase OS=Mus musculus OX=10090 GN=Esd PE=1 SV=1	0	155.819	66.4407	13	52	13	1	295	32.808	7.83	Not Found	Not Found	High	High	High	High	High	High	High	High	High	High	High	High	High	High	High	High	High	High	High	High	High	High	High	High	High	High	0.919	0.934	1.025	0.976	1.019	14977.8	15526.8
FALSE	High	Master Protein	A0A0A0MQD1	Tudor domain-containing protein 7 OS=Mus musculus OX=10090 GN=Tdrd7 PE=1 SV=1	0	155.713	29.4906	29	51	29	1	1119	125.757	7.02	High	High	High	High	High	High	High	High	High	High	High	High	High	High	High	High	High	High	High	High	High	High	High	High	High	High	High	High	0.916	0.932	1.013	0.958	1.037	9828.2	9818.6
FALSE	High	Master Protein	Q8R1W8	Interphotoreceptor matrix proteoglycan 1 OS=Mus musculus OX=10090 GN=Impg1 PE=1 SV=1	0	155.451	28.1955	19	70	19	1	798	89.419	5.24	High	High	High	High	High	High	High	High	High	High	High	High	High	High	High	High	High	High	High	High	High	High	High	High	High	High	High	High	0.941	0.945	0.92	0.975	0.957	18714.2	18818.3
FALSE	High	Master Protein	B1AWV9	Anion exchange protein OS=Mus musculus OX=10090 GN=Slc4a10 PE=1 SV=1	0	155.368	21.4286	23	91	15	1	1106	124.531	6.43	High	High	High	High	High	High	High	High	High	High	High	High	High	High	High	High	High	High	High	High	High	High	High	High	High	High	High	High	0.941	0.918	1.063	0.954	1.025	15173.2	15688.7
FALSE	High	Master Protein	Q547J4	Microtubule-associated protein OS=Mus musculus OX=10090 GN=Mapt PE=2 SV=1	0	155.277	50.5376	14	69	1	1	372	38.937	9.5	High	High	High	High	High	High	High	Not Found	High	High	High	High	High	High	High	High	High	High	High	High	High	High	High	High	High	High	High	High	0.949	0.851	1.101	1.093	1.04	291.7	359
FALSE	High	Master Protein	Q3UPL0	Protein transport protein Sec31A OS=Mus musculus OX=10090 GN=Sec31a PE=1 SV=2	0	155.109	23.7398	25	59	25	1	1230	133.486	6.76	High	High	High	High	High	High	High	High	High	High	High	High	High	High	High	High	High	High	High	High	High	High	High	High	High	High	High	High	0.935	0.948	1.057	0.969	1.009	9234.6	9381
FALSE	High	Master Protein	A0A1B0GSG5	Ribonuclease inhibitor OS=Mus musculus OX=10090 GN=Rnh1 PE=1 SV=1	0	154.778	54.4715	18	52	18	1	492	53.891	5.01	High	High	High	High	High	High	High	High	High	High	High	High	High	High	High	High	High	High	High	High	High	High	High	High	High	High	High	High	0.976	0.971	1.137	1.005	1.07	7744.7	8114
FALSE	High	Master Protein	Q8BLD4	TAR DNA-binding protein 43 OS=Mus musculus OX=10090 GN=Tardbp PE=1 SV=1	0	154.624	61.4094	14	110	1	1	298	33.575	7.06	High	High	High	High	High	High	High	High	High	High	High	High	High	High	High	High	High	High	High	High	High	High	High	High	High	High	High	High
FALSE	High	Master Protein	A0A5F8MP96	Septin-4 OS=Mus musculus OX=10090 GN=Septin4 PE=1 SV=1	0	154.065	24.9228	22	122	18	1	971	110.001	8.35	High	High	High	High	High	High	High	High	High	High	High	High	High	High	High	High	High	High	High	High	High	High	High	High	High	High	High	High	0.934	0.944	1.013	0.977	1.056	11557.3	11700.5
FALSE	High	Master Protein	Q7TMB8	Cytoplasmic FMR1-interacting protein 1 OS=Mus musculus OX=10090 GN=Cyfip1 PE=1 SV=1	0	153.88	23.3839	27	65	9	1	1253	145.148	6.9	High	High	High	High	High	High	High	High	High	High	High	High	High	High	High	High	High	High	High	High	High	High	High	High	High	High	High	High	0.903	0.878	1.068	0.938	0.989	2738.2	2796.9
FALSE	High	Master Protein	Q91XH5	Sepiapterin reductase OS=Mus musculus OX=10090 GN=Spr PE=1 SV=1	0	153.6	64.5038	13	65	13	1	262	27.91	6.21	High	High	High	High	High	High	High	High	High	High	High	High	High	High	High	High	High	High	High	High	High	High	High	High	High	High	High	High	0.954	0.966	1.038	1.011	1.035	15165.6	15447.5
FALSE	High	Master Protein	Q8BI72	CDKN2A-interacting protein OS=Mus musculus OX=10090 GN=Cdkn2aip PE=1 SV=1	0	153.003	44.2274	19	32	19	1	563	59.708	9.16	High	High	High	High	High	High	High	High	High	High	High	High	High	High	High	High	High	High	High	High	High	High	High	High	High	High	High	High	0.881	0.934	1.078	0.968	1.039	6538.3	6590.9
FALSE	High	Master Protein	Q91VC3	Eukaryotic initiation factor 4A-III OS=Mus musculus OX=10090 GN=Eif4a3 PE=1 SV=3	0	152.982	49.3917	18	91	17	1	411	46.81	6.73	Not Found	High	High	High	High	High	High	High	High	High	High	High	High	High	High	High	High	High	High	High	High	High	High	High	High	High	High	High	0.907	0.925	1.022	0.919	1.031	17755.2	18225.4
FALSE	High	Master Protein	Q3UVN5	NSFL1 cofactor p47 OS=Mus musculus OX=10090 GN=Nsfl1c PE=2 SV=1	0	152.814	51.0753	16	54	16	1	372	40.929	5.2	High	High	High	High	High	High	Not Found	Not Found	High	High	High	High	High	High	High	High	High	High	High	High	High	High	High	High	High	High	High	High	0.942	0.937	1.044	0.946	1.075	11321.4	11886.9
FALSE	High	Master Protein	Q8VD37	SH3-containing GRB2-like protein 3-interacting protein 1 OS=Mus musculus OX=10090 GN=Sgip1 PE=1 SV=1	0	152.539	31.6377	18	35	18	1	806	86.01	7.87	Not Found	High	High	High	High	High	High	High	High	High	High	High	High	High	High	High	High	High	High	High	High	High	High	High	High	High	High	High	0.935	0.946	1.003	0.954	1.078	8542.3	8652.1
FALSE	High	Master Protein	P57746	V-type proton ATPase subunit D OS=Mus musculus OX=10090 GN=Atp6v1d PE=1 SV=1	0	152.38	68.0162	16	93	16	1	247	28.351	9.45	High	High	High	High	High	High	High	Not Found	High	High	High	High	High	High	High	High	High	High	High	High	High	High	High	High	High	High	High	High	0.905	0.902	1.052	0.985	1.004	15872.2	16528.1
FALSE	High	Master Protein	Q61699	Heat shock protein 105 kDa OS=Mus musculus OX=10090 GN=Hsph1 PE=1 SV=2	0	152.089	31.4685	20	48	18	1	858	96.346	5.53	High	High	High	High	High	High	High	High	High	High	High	High	High	High	High	High	High	High	High	High	High	High	High	High	High	High	High	High	0.942	0.952	0.998	0.96	1.07	11039.6	11145.7
FALSE	High	Master Protein	Q3TL58	S-phase kinase-associated protein 1 OS=Mus musculus OX=10090 GN=Skp1 PE=2 SV=1	0	152.065	77.3006	10	73	1	1	163	18.659	4.58	High	High	High	High	Not Found	High	High	High	High	High	High	High	High	High	High	High	High	High	High	High	High	High	High	High	High	High	High	High	0.928	0.93	1.03	0.991	1.039	10218.7	10439.9
FALSE	High	Master Protein	Q6A068	Cell division cycle 5-like protein OS=Mus musculus OX=10090 GN=Cdc5l PE=1 SV=2	0	151.997	36.2843	23	58	23	1	802	92.133	8.02	High	High	High	High	High	High	High	High	High	High	High	High	High	High	High	High	High	High	High	High	High	High	High	High	High	High	High	High	0.914	0.926	1.003	0.926	1.052	12984.3	13392.2
FALSE	High	Master Protein	Q8R016	Bleomycin hydrolase OS=Mus musculus OX=10090 GN=Blmh PE=1 SV=1	0	151.918	48.3516	16	56	16	1	455	52.477	6.48	Not Found	High	High	High	High	High	High	High	High	High	High	High	High	High	High	High	High	High	High	High	High	High	High	High	High	High	High	High	0.96	0.939	1.035	0.984	1.042	15533	16001.8
FALSE	High	Master Protein	Q80TB8	Synaptic vesicle membrane protein VAT-1 homolog-like OS=Mus musculus OX=10090 GN=Vat1l PE=1 SV=2	0	151.9	59.4724	20	91	20	1	417	45.788	5.06	High	High	High	High	High	High	High	High	High	High	High	High	High	High	High	High	High	High	High	High	High	High	High	High	High	High	High	High	0.931	0.945	1.031	0.976	1.034	21715.3	22180.8
FALSE	High	Master Protein	P34914	Bifunctional epoxide hydrolase 2 OS=Mus musculus OX=10090 GN=Ephx2 PE=1 SV=2	0	151.839	50.5415	19	46	19	1	554	62.475	6.19	High	High	High	High	High	High	High	High	High	High	High	High	High	High	High	High	High	High	High	High	High	High	High	High	High	High	High	High	0.942	0.992	1.048	0.976	1.02	8978.2	8918.9
FALSE	High	Master Protein	Q3TW74	C-1-tetrahydrofolate synthase, cytoplasmic OS=Mus musculus OX=10090 GN=Mthfd1 PE=2 SV=1	0	151.779	34.4385	27	57	27	1	935	101.106	7.27	High	High	High	High	High	High	High	High	High	High	High	High	High	High	High	High	High	High	High	High	High	High	High	High	High	High	High	High	0.814	0.954	1.037	0.969	1.175	16315.7	14138.1
FALSE	High	Master Protein	A0A0G2JG35	Microtubule-associated protein (Fragment) OS=Mus musculus OX=10090 GN=Map4 PE=1 SV=1	0	151.607	56.8966	15	61	1	1	290	30.079	10.87	High	High	High	High	High	High	Not Found	Not Found	High	High	High	High	High	High	High	High	High	High	High	High	High	High	High	High	High	High	High	High	0.903	0.884	0.994	0.951	1.069	152.6	160.7
FALSE	High	Master Protein	P50544	Very long-chain specific acyl-CoA dehydrogenase, mitochondrial OS=Mus musculus OX=10090 GN=Acadvl PE=1 SV=3	0	151.42	42.8354	23	43	23	1	656	70.831	8.75	Not Found	High	High	High	High	High	High	High	High	High	High	High	High	High	High	High	High	High	High	High	High	High	High	High	High	High	High	High	0.966	0.922	1.07	0.981	1.05	14581.6	14963.7
FALSE	High	Master Protein	Q8BGC0	HIV Tat-specific factor 1 homolog OS=Mus musculus OX=10090 GN=Htatsf1 PE=1 SV=1	0	151.162	47.8203	31	80	31	1	757	86.188	4.4	High	High	High	High	High	High	Not Found	Not Found	High	High	High	High	High	High	High	High	High	High	High	High	High	High	High	High	High	High	High	High	0.904	0.851	1.003	0.872	1.008	21203.4	21404.8
FALSE	High	Master Protein	Q9D6Y9	1,4-alpha-glucan-branching enzyme OS=Mus musculus OX=10090 GN=Gbe1 PE=1 SV=1	0	151.082	37.8917	21	74	21	1	702	80.313	6.43	High	High	High	High	High	High	High	High	High	High	High	High	High	High	High	High	High	High	High	High	High	High	High	High	High	High	High	High	0.947	0.952	1.048	0.975	1.05	9736.4	9972.3
FALSE	High	Master Protein	Q9WUM5	Succinate--CoA ligase [ADP/GDP-forming] subunit alpha, mitochondrial OS=Mus musculus OX=10090 GN=Suclg1 PE=1 SV=4	0	151.076	52.0231	12	63	12	1	346	36.132	9.39	High	High	High	High	High	High	High	High	High	High	High	High	High	High	High	High	High	High	High	High	High	High	High	High	High	High	High	High	0.93	0.956	1.095	0.978	1.052	15285.5	15431.8
FALSE	High	Master Protein	A2BI12	PC4 and SFRS1-interacting protein OS=Mus musculus OX=10090 GN=Psip1 PE=1 SV=1	0	151.068	53.5168	15	83	1	1	327	36.946	9.23	High	High	High	High	High	High	High	High	High	High	High	High	High	High	High	High	High	High	High	High	High	High	High	High	High	High	High	High
FALSE	High	Master Protein	P56546	C-terminal-binding protein 2 OS=Mus musculus OX=10090 GN=Ctbp2 PE=1 SV=2	0	150.746	49.6629	15	59	11	1	445	48.926	6.95	High	High	High	High	High	High	High	High	High	High	High	High	High	High	High	High	High	High	High	High	High	High	High	High	High	High	High	High	0.903	0.96	1.035	0.911	1.068	9368.2	9593
FALSE	High	Master Protein	A0A0J9YUL3	Septin OS=Mus musculus OX=10090 GN=Septin11 PE=1 SV=1	0	150.526	46.5278	18	70	9	1	432	49.75	6.68	High	High	High	High	High	High	High	High	High	High	High	High	High	High	High	High	High	High	High	High	High	High	High	High	High	High	High	High	0.935	0.934	1.058	0.943	1.063	13082.5	13458.3
FALSE	High	Master Protein	O35381	Acidic leucine-rich nuclear phosphoprotein 32 family member A OS=Mus musculus OX=10090 GN=Anp32a PE=1 SV=1	0	150.341	42.1053	9	208	6	1	247	28.52	4.07	High	High	High	High	High	High	High	High	High	High	High	High	High	High	High	High	High	High	High	High	High	High	High	High	High	High	High	High	0.984	0.952	0.976	1.071	1.062	26975.2	27472.9
FALSE	High	Master Protein	Q3UK27	NEDD8-activating enzyme E1 regulatory subunit OS=Mus musculus OX=10090 GN=Nae1 PE=1 SV=1	0	150.251	35.0187	13	46	13	1	534	60.236	5.52	High	High	High	High	High	High	Not Found	High	High	High	High	High	High	High	High	High	High	High	High	High	High	High	High	High	High	High	High	High	0.915	0.937	1.009	0.956	1.001	12082.5	12468.2
FALSE	High	Master Protein	Q9JM96	Cdc42 effector protein 4 OS=Mus musculus OX=10090 GN=Cdc42ep4 PE=1 SV=1	0	150.204	50.7163	12	39	12	1	349	37.846	5.36	High	High	High	High	High	High	Not Found	Not Found	High	High	High	High	High	High	High	High	High	High	High	High	High	High	High	High	High	High	High	High	0.91	0.935	1.073	0.952	1.021	6591.4	6735.7
FALSE	High	Master Protein	P54823	Probable ATP-dependent RNA helicase DDX6 OS=Mus musculus OX=10090 GN=Ddx6 PE=1 SV=1	0	150.184	52.588	20	47	20	1	483	54.157	8.66	Not Found	High	High	High	High	High	High	High	High	High	High	High	High	High	High	High	High	High	High	High	High	High	High	High	High	High	High	High	0.955	0.956	1.036	0.968	1.06	11175.7	11312.9
FALSE	High	Master Protein	A0A0R4J034	Pyridoxal-dependent decarboxylase domain-containing protein 1 OS=Mus musculus OX=10090 GN=Pdxdc1 PE=1 SV=1	0	150.019	35.488	21	35	21	1	789	87.425	5.67	High	High	High	High	High	High	High	High	High	High	High	High	High	High	High	High	High	High	High	High	High	High	High	High	High	High	High	High	0.947	0.943	1.059	0.964	1.024	5499.8	5758.3
FALSE	High	Master Protein	B2RXY7	Carbonyl reductase (NADPH) OS=Mus musculus OX=10090 GN=Cbr1 PE=1 SV=1	0	149.728	63.5379	14	77	13	1	277	30.622	8.31	Not Found	High	High	High	High	High	High	High	High	High	High	High	High	High	High	High	High	High	High	High	High	High	High	High	High	High	High	High	0.931	0.945	1.048	0.992	1.026	18057.8	18510
FALSE	High	Master Protein	O88704	Potassium/sodium hyperpolarization-activated cyclic nucleotide-gated channel 1 OS=Mus musculus OX=10090 GN=Hcn1 PE=1 SV=1	0	149.553	23.956	19	44	19	1	910	102.366	8.37	High	High	High	High	High	High	High	High	High	High	High	High	High	High	High	High	High	High	High	High	High	High	High	High	High	High	High	High	0.952	0.952	1.101	0.981	1.061	7057.8	7197.8
FALSE	High	Master Protein	P84084	ADP-ribosylation factor 5 OS=Mus musculus OX=10090 GN=Arf5 PE=1 SV=2	0	149.235	64.4444	10	195	4	1	180	20.517	6.79	High	High	High	High	High	High	High	High	High	High	High	High	High	High	High	High	High	High	High	High	High	High	High	High	High	High	High	High	0.925	0.962	1.035	0.958	1.026	7698.2	7831.5
FALSE	High	Master Protein	P61750	ADP-ribosylation factor 4 OS=Mus musculus OX=10090 GN=Arf4 PE=1 SV=2	0	149.13	64.4444	9	120	4	1	180	20.384	7.14	High	High	High	High	High	High	High	High	High	High	High	High	High	High	High	High	High	High	High	High	High	High	High	High	High	High	High	High	0.943	0.971	1.053	1.015	1.023	3678.3	3745
FALSE	High	Master Protein	P14231	Sodium/potassium-transporting ATPase subunit beta-2 OS=Mus musculus OX=10090 GN=Atp1b2 PE=1 SV=2	0	148.965	43.4483	11	100	7	1	290	33.322	8.31	High	High	High	High	High	High	High	High	High	High	High	High	High	High	High	High	High	High	High	High	High	High	High	High	High	High	High	High	0.956	0.864	1.031	0.951	1.045	26195.4	27362.2
FALSE	High	Master Protein	Q9WUA2	Phenylalanine--tRNA ligase beta subunit OS=Mus musculus OX=10090 GN=Farsb PE=1 SV=2	0	148.873	46.3497	23	73	23	1	589	65.655	7.12	Not Found	Not Found	High	High	High	High	High	High	High	High	High	High	High	High	High	High	High	High	High	High	High	High	High	High	High	High	High	High	0.96	0.951	1.025	0.963	1.021	16321.6	16913.7
FALSE	High	Master Protein	Q9JL35	High mobility group nucleosome-binding domain-containing protein 5 OS=Mus musculus OX=10090 GN=Hmgn5 PE=1 SV=2	0	148.868	56.4039	22	89	22	1	406	45.317	4.37	High	High	High	High	High	High	Not Found	High	High	High	High	High	High	High	High	High	High	High	High	High	High	High	High	High	High	High	High	High	0.922	0.895	1.023	0.984	1.026	19746.3	20570.4
FALSE	High	Master Protein	Q9ERL9	Guanylate cyclase soluble subunit alpha-1 OS=Mus musculus OX=10090 GN=Gucy1a1 PE=1 SV=2	0	148.45	41.6787	24	66	24	1	691	77.538	7.17	High	High	High	High	High	High	High	High	High	High	High	High	High	High	High	High	High	High	High	High	High	High	High	High	High	High	High	High	0.937	0.936	1.094	0.952	1.05	10849.1	10868.7
FALSE	High	Master Protein	E9QM90	RAB11-binding protein RELCH OS=Mus musculus OX=10090 GN=Relch PE=1 SV=2	0	148.267	26.5625	26	37	1	1	1216	134.486	5.34	High	High	High	High	High	High	High	High	High	High	High	High	High	High	High	High	High	High	High	High	High	High	High	High	High	High	High	High	0.926	0.931	1.094	0.941	1.038	5954.5	6041
FALSE	High	Master Protein	A0A087WSS1	RAB11-binding protein RELCH OS=Mus musculus OX=10090 GN=Relch PE=1 SV=1	0	148.108	27.0973	26	36	1	1	1192	131.792	5.29	High	High	High	High	High	High	High	High	High	High	High	High	High	High	High	High	High	High	High	High	High	High	High	High	High	High	High	High
FALSE	High	Master Protein	P54775	26S proteasome regulatory subunit 6B OS=Mus musculus OX=10090 GN=Psmc4 PE=1 SV=2	0	147.671	72.0096	19	48	19	1	418	47.379	5.21	High	High	High	High	High	High	High	High	High	High	High	High	High	High	High	High	High	High	High	High	High	High	High	High	High	High	High	High	0.952	0.975	1.028	1.004	1.036	6183.1	6330.5
FALSE	High	Master Protein	Q4FJQ0	Rab7 OS=Mus musculus OX=10090 GN=Rab7 PE=1 SV=1	0	147.611	76.3285	14	87	14	1	207	23.475	6.7	High	High	High	High	High	High	High	High	High	High	High	High	High	High	High	High	High	High	High	High	High	High	High	High	High	High	High	High	0.944	0.941	1.082	0.913	1.039	21125.7	21655.7
FALSE	High	Master Protein	A0A498WGD8	Thioredoxin-like protein 1 OS=Mus musculus OX=10090 GN=Txnl1 PE=1 SV=1	0	147.582	56.5068	13	64	13	1	292	32.694	5.07	High	High	High	High	High	Not Found	High	High	High	High	High	High	High	High	High	High	High	High	High	High	High	High	High	High	High	High	High	High	0.969	0.94	1.018	1.011	1.076	12716.1	12938.5
FALSE	High	Master Protein	Q61553	Fascin OS=Mus musculus OX=10090 GN=Fscn1 PE=1 SV=4	0	147.542	50.5071	20	75	20	1	493	54.474	6.89	Not Found	High	High	High	High	High	High	High	High	High	High	High	High	High	High	High	High	High	High	High	High	High	High	High	High	High	High	High	0.926	0.915	1.042	1.009	1.06	11213.4	11543.7
FALSE	High	Master Protein	Q3UEI6	HABP4_PAI-RBP1 domain-containing protein OS=Mus musculus OX=10090 GN=Serbp1 PE=2 SV=1	0	147.168	44.0415	13	46	1	1	386	42.21	8.44	High	High	High	High	High	High	High	High	High	High	High	High	High	High	High	High	High	High	High	High	High	High	High	High	High	High	High	High	1.007	0.941	1.03	0.964	1.022	1081.2	1135.9
FALSE	High	Master Protein	Q5XJY5	Coatomer subunit delta OS=Mus musculus OX=10090 GN=Arcn1 PE=1 SV=2	0	147.071	41.683	19	51	19	1	511	57.193	6.21	High	High	High	High	High	High	High	High	High	High	High	High	High	High	High	High	High	High	High	High	High	High	High	High	High	High	High	High	0.954	0.957	1.041	0.964	1.016	10420.2	10432.7
FALSE	High	Master Protein	Q91ZQ1	Cone cGMP-specific 3',5'-cyclic phosphodiesterase subunit alpha' OS=Mus musculus OX=10090 GN=Pde6c PE=2 SV=1	0	146.963	31.2427	27	74	26	1	861	98.722	5.49	High	High	High	High	High	High	High	High	High	High	High	High	High	High	High	High	High	High	High	High	High	High	High	High	High	High	High	High	0.974	0.931	0.921	0.944	0.975	12660.4	12736.2
FALSE	High	Master Protein	P26369	Splicing factor U2AF 65 kDa subunit OS=Mus musculus OX=10090 GN=U2af2 PE=1 SV=3	0	146.847	48.4211	14	54	14	1	475	53.483	9.09	High	High	High	High	High	High	High	High	High	High	High	High	High	High	High	High	High	High	High	High	High	High	High	High	High	High	High	High	0.988	0.926	0.905	0.891	1.077	13299.3	13667.7
FALSE	High	Master Protein	Q9QZE7	Translin-associated protein X OS=Mus musculus OX=10090 GN=Tsnax PE=1 SV=1	0	146.617	65.1724	15	62	15	1	290	32.906	6.55	High	High	High	High	High	High	High	High	High	High	High	High	High	High	High	High	High	High	High	High	High	High	High	High	High	High	High	High	0.93	0.925	1.02	0.869	1.008	16071.7	16328.1
FALSE	High	Master Protein	P53994	Ras-related protein Rab-2A OS=Mus musculus OX=10090 GN=Rab2a PE=1 SV=1	0	146.329	70.283	12	73	5	1	212	23.533	6.54	High	High	High	High	High	High	High	High	High	High	High	High	High	High	High	High	High	High	High	High	High	High	High	High	High	High	High	High	0.908	0.891	1.052	0.969	1.056	16578	16982.4
FALSE	High	Master Protein	P62137	Serine/threonine-protein phosphatase PP1-alpha catalytic subunit OS=Mus musculus OX=10090 GN=Ppp1ca PE=1 SV=1	0	145.588	62.7273	16	97	3	1	330	37.516	6.33	High	High	High	High	High	High	High	High	High	High	High	High	High	High	High	High	High	High	High	High	High	High	High	High	High	High	High	High	0.925	0.948	1.041	0.977	1.045	13698.3	14014.5
FALSE	High	Master Protein	Q9WTX5	S-phase kinase-associated protein 1 OS=Mus musculus OX=10090 GN=Skp1 PE=1 SV=3	0	145.558	77.3006	10	72	1	1	163	18.66	4.54	High	High	High	High	Not Found	High	High	High	High	High	High	High	High	High	High	High	High	High	High	High	High	High	High	High	High	High	High	High	0.957	0.987	0.988	0.999	1.058	1049.6	1054.7
FALSE	High	Master Protein	Q569Z5	Probable ATP-dependent RNA helicase DDX46 OS=Mus musculus OX=10090 GN=Ddx46 PE=1 SV=2	0	145.512	28.2946	26	51	26	1	1032	117.376	9.26	High	High	High	High	High	High	High	High	High	High	High	High	High	High	High	High	High	High	High	High	High	High	High	High	High	High	High	High	1.01	0.924	0.868	0.897	1.069	7556	7795.3
FALSE	High	Master Protein	Q3ULZ3	Phosphoserine aminotransferase OS=Mus musculus OX=10090 GN=Psat1 PE=2 SV=1	0	145.4	48.3784	15	60	15	1	370	40.42	8.03	High	High	High	High	High	High	High	High	High	High	High	High	High	High	High	High	High	High	High	High	High	High	High	High	High	High	High	High	0.953	0.95	1.067	0.998	1.055	15636.1	16227
FALSE	High	Master Protein	Q5SX50	Profilin OS=Mus musculus OX=10090 GN=Pfn1 PE=1 SV=1	0	145.389	71.4286	8	89	8	1	140	14.948	8.28	High	High	High	High	High	High	High	High	High	High	High	High	High	High	High	High	High	High	High	High	High	High	High	High	High	High	High	High	0.932	0.96	1.081	0.974	0.993	23040.7	23601.6
FALSE	High	Master Protein	H3BLH0	Probable global transcription activator SNF2L2 OS=Mus musculus OX=10090 GN=Smarca2 PE=1 SV=1	0	144.783	17.9263	26	51	14	1	1601	182.622	7.14	High	High	High	High	High	High	High	High	High	High	High	High	High	High	High	High	High	High	High	High	High	High	High	High	High	High	High	High	0.924	0.924	1.066	0.934	1.059	7704.1	7962.5
FALSE	High	Master Protein	Q9D6M3	Mitochondrial glutamate carrier 1 OS=Mus musculus OX=10090 GN=Slc25a22 PE=1 SV=1	0	144.539	66.8731	15	78	15	1	323	34.648	9.09	High	High	High	High	High	High	High	High	High	High	High	High	High	High	High	High	High	High	High	High	High	High	High	High	High	High	High	High	0.916	0.935	1.046	0.962	1.069	13914.3	14042.4
FALSE	High	Master Protein	B9EHJ3	Tight junction protein ZO-1 OS=Mus musculus OX=10090 GN=Tjp1 PE=1 SV=1	0	144.508	22.1365	31	47	31	1	1685	188.736	6.67	High	High	High	High	High	High	High	High	High	High	High	High	High	High	High	High	High	High	High	High	High	High	High	High	High	High	High	High	0.949	0.965	1.003	0.952	1.038	8359.1	8784.8
FALSE	High	Master Protein	P35278	Ras-related protein Rab-5C OS=Mus musculus OX=10090 GN=Rab5c PE=1 SV=2	0	144.481	65.2778	10	81	7	1	216	23.398	8.41	High	High	High	High	High	High	High	High	High	High	High	High	High	High	High	High	High	High	High	High	High	High	High	High	High	High	High	High	0.942	0.942	1.029	0.973	1.026	7761.5	7947.1
FALSE	High	Master Protein	Q9DBE8	Alpha-1,3/1,6-mannosyltransferase ALG2 OS=Mus musculus OX=10090 GN=Alg2 PE=1 SV=2	0	144.368	52.5301	17	71	17	1	415	47.374	7.97	High	High	High	High	High	High	High	High	High	High	High	High	High	High	High	High	High	High	High	High	High	High	High	High	High	High	High	High	0.944	0.927	1.041	0.953	1.004	18070.8	18647.4
FALSE	High	Master Protein	A2RRJ4	Exportin 5 OS=Mus musculus OX=10090 GN=Xpo5 PE=2 SV=1	0	144.313	26.5781	26	50	26	1	1204	136.837	5.82	High	High	High	High	High	High	High	High	High	High	High	High	High	High	High	High	High	High	High	High	High	High	High	High	High	High	High	High	0.924	0.96	1.09	0.965	1.058	9205.8	9269.6
FALSE	High	Master Protein	Q9R1T2	SUMO-activating enzyme subunit 1 OS=Mus musculus OX=10090 GN=Sae1 PE=1 SV=1	0	144.198	62.8571	17	52	17	1	350	38.596	5.36	High	High	High	High	High	High	High	High	High	High	High	High	High	High	High	High	High	High	High	High	High	High	High	High	High	High	High	High	0.914	0.937	1.056	0.915	1.003	12373	12824.8
FALSE	High	Master Protein	Q80U48	MKIAA0285 protein (Fragment) OS=Mus musculus OX=10090 GN=mKIAA0285 PE=4 SV=1	0	144.175	35.8268	14	126	1	1	508	54.946	7.17	High	High	High	High	High	High	High	High	High	High	High	High	High	High	High	High	High	High	High	High	High	High	High	High	High	High	High	High	0.865	0.956	1.29	0.864	0.994	329.6	331.2
FALSE	High	Master Protein	A0A5F8MPZ2	Kinesin light chain OS=Mus musculus OX=10090 GN=Klc1 PE=1 SV=1	0	144.131	42.0722	24	58	17	1	637	71.754	6.57	High	High	High	High	High	High	High	High	High	High	High	High	High	High	High	High	High	High	High	High	High	High	High	High	High	High	High	High	0.937	0.939	1.039	0.95	1.035	10875.7	11141.5
FALSE	High	Master Protein	Q9CQD1	Ras-related protein Rab-5A OS=Mus musculus OX=10090 GN=Rab5a PE=1 SV=1	0	144.049	65.1163	10	74	7	1	215	23.584	8.15	High	High	High	High	High	High	High	High	High	High	High	High	High	High	High	High	High	High	High	High	High	High	High	High	High	High	High	High	0.94	0.94	1.054	0.965	1.043	7895.7	7935.2
FALSE	High	Master Protein	Q3TVT6	Prenylcys_lyase domain-containing protein OS=Mus musculus OX=10090 GN=Pcyox1 PE=2 SV=1	0	144.028	40.198	14	37	14	1	505	56.425	6.92	High	Not Found	High	High	High	High	High	High	High	High	High	High	High	High	High	High	High	High	High	High	High	High	High	High	High	High	High	High	0.94	0.95	1.07	0.974	1.045	6863.1	6887
FALSE	High	Master Protein	P28656	Nucleosome assembly protein 1-like 1 OS=Mus musculus OX=10090 GN=Nap1l1 PE=1 SV=2	0	144.012	42.1995	9	79	8	1	391	45.317	4.46	High	High	High	High	High	Not Found	High	High	High	High	High	High	High	High	High	High	High	High	High	High	High	High	High	High	High	High	High	High	0.968	0.994	1.023	0.987	1.014	12044.4	12312.9
FALSE	High	Master Protein	E9Q0J5	Kinesin-like protein KIF21A OS=Mus musculus OX=10090 GN=Kif21a PE=1 SV=2	0	143.947	22.488	29	49	29	1	1672	186.52	6.47	High	High	High	High	High	High	High	High	High	High	High	High	High	High	High	High	High	High	High	High	High	High	High	High	High	High	High	High	0.901	0.952	1.042	0.935	1.055	6662.8	6630.3
FALSE	High	Master Protein	Q8CIN4	Serine/threonine-protein kinase PAK 2 OS=Mus musculus OX=10090 GN=Pak2 PE=1 SV=1	0	143.889	40.8397	16	54	10	1	524	57.894	5.77	High	High	High	High	High	High	High	High	High	High	High	High	High	High	High	High	High	High	High	High	High	High	High	High	High	High	High	High	0.954	0.93	1.038	0.972	1.028	12300.6	12859.2
FALSE	High	Master Protein	Q9Z273	Tubby-related protein 1 OS=Mus musculus OX=10090 GN=Tulp1 PE=1 SV=1	0	143.729	38.8582	19	53	18	1	543	60.299	9.1	High	High	High	High	High	High	Not Found	High	High	High	High	High	High	High	High	High	High	High	High	High	High	High	High	High	High	High	High	High	0.991	0.934	0.954	0.939	1.036	11130.4	11584.9
FALSE	High	Master Protein	P29974	cGMP-gated cation channel alpha-1 OS=Mus musculus OX=10090 GN=Cnga1 PE=2 SV=2	0	143.151	20.0292	12	73	12	1	684	79.41	7.58	High	High	High	High	High	High	High	High	High	High	High	High	High	High	High	High	High	High	High	High	High	High	High	High	High	High	High	High	0.933	0.868	0.782	0.857	0.918	21271.7	21088.6
FALSE	High	Master Protein	Q80X90	Filamin-B OS=Mus musculus OX=10090 GN=Flnb PE=1 SV=3	0	143.128	15.1422	33	44	28	1	2602	277.651	5.71	High	High	High	High	High	High	High	High	High	High	High	High	High	High	High	High	High	High	High	High	High	High	High	High	High	High	High	High	0.975	1.015	0.953	1.023	1.063	3645.2	3738.2
FALSE	High	Master Protein	Q3TJF2	Obg-like ATPase 1 OS=Mus musculus OX=10090 GN=Ola1 PE=2 SV=1	0	143.085	55.5556	19	68	18	1	396	44.759	7.52	High	High	High	High	High	High	High	High	High	High	High	High	High	High	High	High	High	High	High	High	High	High	High	High	High	High	High	High	0.922	0.962	1.04	0.986	1.052	11954.1	12020.1
FALSE	High	Master Protein	Q9EPN1	Neurobeachin OS=Mus musculus OX=10090 GN=Nbea PE=1 SV=1	0	143.063	12.9087	35	51	32	1	2936	326.536	6.2	High	High	High	High	High	High	High	High	High	High	High	High	High	High	High	High	High	High	High	High	High	High	High	High	High	High	High	High	0.937	0.911	1.077	0.958	1.071	5156.2	5241.2
FALSE	High	Master Protein	Q8C2Q3	RNA-binding protein 14 OS=Mus musculus OX=10090 GN=Rbm14 PE=1 SV=1	0	143.029	32.287	20	61	20	1	669	69.406	9.67	Not Found	High	High	High	High	High	High	High	High	High	High	High	High	High	High	High	High	High	High	High	High	High	High	High	High	High	High	High	0.924	0.928	1.093	0.961	1.052	13453.4	13940.5
FALSE	High	Master Protein	Q8CGB9	Insulin-degrading enzyme OS=Mus musculus OX=10090 GN=Ide PE=1 SV=1	0	142.961	25.7115	24	46	24	1	1019	117.62	6.52	High	High	High	High	High	High	High	High	High	High	High	High	High	High	High	High	High	High	High	High	High	High	High	High	High	High	High	High	0.934	0.958	1.019	0.957	1.003	5088.7	5108.4
FALSE	High	Master Protein	Q8BG51	Mitochondrial Rho GTPase 1 OS=Mus musculus OX=10090 GN=Rhot1 PE=1 SV=1	0	142.388	41.6799	23	62	8	1	631	72.196	6.49	High	High	High	High	High	High	High	High	High	High	High	High	High	High	High	High	High	High	High	High	High	High	High	High	High	High	High	High	0.975	0.799	0.998	0.836	0.982	12069.4	12415.6
FALSE	High	Master Protein	Q58A65	C-Jun-amino-terminal kinase-interacting protein 4 OS=Mus musculus OX=10090 GN=Spag9 PE=1 SV=2	0	142.387	24.754	26	43	21	1	1321	146.129	5.15	High	High	High	High	Not Found	High	High	High	High	High	High	High	High	High	High	High	High	High	High	High	High	High	High	High	High	High	High	High	0.915	0.907	1.053	0.93	1.03	5423.2	5560.9
FALSE	High	Master Protein	Q99LC3	NADH dehydrogenase [ubiquinone] 1 alpha subcomplex subunit 10, mitochondrial OS=Mus musculus OX=10090 GN=Ndufa10 PE=1 SV=1	0	142.212	49.2958	13	84	13	1	355	40.578	7.78	High	High	High	High	High	High	High	High	High	High	High	High	High	High	High	High	High	High	High	High	High	High	High	High	High	High	High	High	0.937	0.947	1.038	0.968	1.033	21849.5	22247.7
FALSE	High	Master Protein	Q9EQ20	Methylmalonate-semialdehyde dehydrogenase [acylating], mitochondrial OS=Mus musculus OX=10090 GN=Aldh6a1 PE=1 SV=1	0	142.169	45.7944	18	52	18	1	535	57.879	8.07	High	High	High	High	High	High	High	High	High	High	High	High	High	High	High	High	High	High	High	High	High	High	High	High	High	High	High	High	0.928	0.955	1.111	0.862	1.029	11822.9	11865.2
FALSE	High	Master Protein	Q8R0A7	Uncharacterized protein KIAA0513 OS=Mus musculus OX=10090 GN=Kiaa0513 PE=1 SV=1	0	141.984	46.4373	17	72	17	1	407	46.289	5.02	High	High	High	High	High	High	High	High	High	High	High	High	High	High	High	High	High	High	High	High	High	High	High	High	High	High	High	High	0.924	0.918	1.048	0.966	1.027	23214.1	23891.1
FALSE	High	Master Protein	Q7TQI3	Ubiquitin thioesterase OTUB1 OS=Mus musculus OX=10090 GN=Otub1 PE=1 SV=2	0	141.879	52.3985	10	64	10	1	271	31.25	4.94	High	High	High	High	High	High	High	High	High	High	High	High	High	High	High	High	High	High	High	High	High	High	High	High	High	High	High	High	0.933	0.963	1.058	0.982	1.031	11617.1	11871.9
FALSE	High	Master Protein	A0JNY7	Eukaryotic translation initiation factor 4, gamma 2 OS=Mus musculus OX=10090 GN=Eif4g2 PE=2 SV=1	0	141.75	30.1325	24	47	24	1	906	102.068	7.14	High	High	High	High	High	High	High	High	High	High	High	High	High	High	High	High	High	High	High	High	High	High	High	High	High	High	High	High	0.925	0.903	1.064	0.929	1.028	8661.8	8940.8
FALSE	High	Master Protein	Q569M7	Alpha-crystallin A chain OS=Mus musculus OX=10090 GN=Cryaa PE=2 SV=1	0	141.673	73.9884	10	286	1	1	173	19.78	6.2	High	High	High	High	High	High	High	High	High	High	High	High	High	High	High	High	High	High	High	High	High	High	High	High	High	High	High	High	1.187	2.42	2.767	1.891	2.487	1940.2	2016.2
FALSE	High	Master Protein	F8VQC1	Signal recognition particle subunit SRP72 OS=Mus musculus OX=10090 GN=Srp72 PE=1 SV=1	0	141.637	37.1088	22	47	22	1	671	74.611	9.23	High	High	High	High	High	High	High	High	High	High	High	High	High	High	High	High	High	High	High	High	High	High	High	High	High	High	High	High	0.925	0.932	1.023	0.944	1.056	9673.8	10054.3
FALSE	High	Master Protein	P50518	V-type proton ATPase subunit E 1 OS=Mus musculus OX=10090 GN=Atp6v1e1 PE=1 SV=2	0	141.537	65.0442	13	159	13	1	226	26.141	8.43	High	High	High	High	High	High	High	High	High	High	High	High	High	High	High	High	High	High	High	High	High	High	High	High	High	High	High	High	0.95	0.912	0.989	0.99	1.047	27936.9	28557.4
FALSE	High	Master Protein	P51863	V-type proton ATPase subunit d 1 OS=Mus musculus OX=10090 GN=Atp6v0d1 PE=1 SV=2	0	141.381	49.0028	13	94	13	1	351	40.275	5	High	High	High	High	High	High	High	High	High	High	High	High	High	High	High	High	High	High	High	High	High	High	High	High	High	High	High	High	0.918	0.941	1.076	0.961	1.045	23011.8	23561.2
FALSE	High	Master Protein	Q3UKT3	ornithine aminotransferase OS=Mus musculus OX=10090 GN=Oat PE=2 SV=1	0	141.203	51.0251	15	72	15	1	439	48.323	6.8	Not Found	High	High	High	High	High	High	High	High	High	High	High	High	High	High	High	High	High	High	High	High	High	High	High	High	High	High	High	0.948	0.979	1.059	0.998	1.026	12119.3	12380.8
FALSE	High	Master Protein	Q921M7	CYFIP-related Rac1 interactor B OS=Mus musculus OX=10090 GN=Cyrib PE=1 SV=1	0	140.98	58.3333	14	45	12	1	324	36.753	6.06	High	High	High	High	High	Not Found	High	High	High	High	High	High	High	High	High	High	High	High	High	High	High	High	High	High	High	High	High	High	0.921	0.915	1.059	0.963	1.058	8577.1	8760.3
FALSE	High	Master Protein	Q9D517	1-acyl-sn-glycerol-3-phosphate acyltransferase gamma OS=Mus musculus OX=10090 GN=Agpat3 PE=1 SV=2	0	140.892	35.1064	14	128	14	1	376	43.268	8.51	High	High	High	High	High	High	High	High	High	High	High	High	High	High	High	High	High	High	High	High	High	High	High	High	High	High	High	High	0.94	0.922	1.075	0.986	1.062	14259.4	14655.5
FALSE	High	Master Protein	Q80SW1	S-adenosylhomocysteine hydrolase-like protein 1 OS=Mus musculus OX=10090 GN=Ahcyl1 PE=1 SV=1	0	140.494	41.3208	19	100	10	1	530	58.913	6.89	High	High	High	High	High	High	Not Found	High	High	High	High	High	High	High	High	High	High	High	High	High	High	High	High	High	High	High	High	High	0.914	0.917	1.012	0.962	1.034	22199.5	23029.2
FALSE	High	Master Protein	Q9D0I9	Arginine--tRNA ligase, cytoplasmic OS=Mus musculus OX=10090 GN=Rars1 PE=1 SV=2	0	140.183	40.303	23	58	23	1	660	75.625	7.55	High	High	High	High	High	High	High	High	High	High	High	High	High	High	High	High	High	High	High	High	High	High	High	High	High	High	High	High	0.942	0.96	1.049	0.977	1.032	9834.6	9978.8
FALSE	High	Master Protein	Q9D2G2	Dihydrolipoyllysine-residue succinyltransferase component of 2-oxoglutarate dehydrogenase complex, mitochondrial OS=Mus musculus OX=10090 GN=Dlst PE=1 SV=1	0	140.02	38.5463	13	64	13	1	454	48.963	8.95	High	High	High	High	High	High	High	High	High	High	High	High	High	High	High	High	High	High	High	High	High	High	High	High	High	High	High	High	0.921	0.933	0.916	0.945	1.109	12844.3	13075.4
FALSE	High	Master Protein	Q9CPY7	Cytosol aminopeptidase OS=Mus musculus OX=10090 GN=Lap3 PE=1 SV=3	0	139.836	47.5915	19	39	19	1	519	56.106	7.72	High	High	High	High	High	High	High	High	High	High	High	High	High	High	High	High	High	High	High	High	High	High	High	High	High	High	High	High	0.981	0.941	1.046	0.986	1.045	6011.2	6169.3
FALSE	High	Master Protein	A2AQR0	Glycerol-3-phosphate dehydrogenase OS=Mus musculus OX=10090 GN=Gpd2 PE=1 SV=1	0	139.653	38.1208	23	44	23	1	745	82.777	6.42	High	High	High	High	High	High	High	High	High	High	High	High	High	High	High	High	High	High	High	High	High	High	High	High	High	High	High	High	0.951	0.929	1.068	0.958	1.032	7313.4	7554
FALSE	High	Master Protein	A6ZI47	Fructose-bisphosphate aldolase OS=Mus musculus OX=10090 GN=Aldoart2 PE=1 SV=1	0	139.377	37.6374	13	170	2	1	364	39.346	7.44	High	High	High	High	High	High	High	High	High	High	High	High	High	High	High	High	High	High	High	High	High	High	High	High	High	High	High	High	1.017	0.945	1.04	0.991	0.962	837.6	876.3
FALSE	High	Master Protein	O35864	COP9 signalosome complex subunit 5 OS=Mus musculus OX=10090 GN=Cops5 PE=1 SV=3	0	139.352	57.485	13	41	13	1	334	37.525	6.54	Not Found	High	High	High	High	High	High	High	High	High	High	High	High	High	High	High	High	High	High	High	High	High	High	High	High	High	High	High	0.916	0.964	1.097	0.995	1.037	10597.3	10590.7
FALSE	High	Master Protein	P03995	Glial fibrillary acidic protein OS=Mus musculus OX=10090 GN=Gfap PE=1 SV=4	0	139.259	60	24	91	23	1	430	49.87	5.34	High	High	High	High	High	High	Not Found	High	High	High	High	High	High	High	High	High	High	High	High	High	High	High	High	High	High	High	High	High	0.909	0.996	0.951	0.97	1.102	15178.8	15683.5
FALSE	High	Master Protein	B7ZWC0	Protein NDRG1 OS=Mus musculus OX=10090 GN=Ndrg1 PE=2 SV=1	0	139.197	56.3452	13	37	13	1	394	42.971	6.1	High	High	Not Found	High	High	High	High	High	High	High	High	High	High	High	High	High	High	High	High	High	High	High	High	High	High	High	High	High	0.954	0.97	1.063	0.993	1.071	6536.3	6579.9
FALSE	High	Master Protein	Q3UBN8	3'(2'), 5'-bisphosphate nucleotidase 1 OS=Mus musculus OX=10090 GN=Bpnt1 PE=2 SV=1	0	139.181	66.2338	16	69	1	1	308	33.191	5.82	High	High	High	High	High	High	High	High	High	High	High	High	High	High	High	High	High	High	High	High	High	High	High	High	High	High	High	High	0.944	0.903	1.04	0.953	1.032	444.2	457.3
FALSE	High	Master Protein	Q9Z0P4	Paralemmin-1 OS=Mus musculus OX=10090 GN=Palm PE=1 SV=1	0	138.953	60.3133	19	55	3	1	383	41.589	4.84	High	High	High	High	High	High	High	Not Found	High	High	High	High	High	High	High	High	High	High	High	High	High	High	High	High	High	High	High	High	0.96	0.945	1.062	1.041	1.13	11884.1	12309.8
FALSE	High	Master Protein	Q9QZM0	Ubiquilin-2 OS=Mus musculus OX=10090 GN=Ubqln2 PE=1 SV=2	0	138.803	29.4671	12	36	8	1	638	67.308	5.22	Not Found	Not Found	High	High	High	High	High	High	High	High	High	High	High	High	High	High	High	High	High	High	High	High	High	High	High	High	High	High	0.934	0.934	1.063	0.972	1.084	7099.6	7269.9
FALSE	High	Master Protein	A0A087WQE8	Kinesin-like protein KIF1A OS=Mus musculus OX=10090 GN=Kif1a PE=1 SV=1	0	138.684	20.603	31	53	16	1	1791	202.047	5.48	High	High	High	High	High	High	High	High	High	High	High	High	High	High	High	High	High	High	High	High	High	High	High	High	High	High	High	High	0.957	0.942	1.002	0.983	1.022	2968.7	3098.6
FALSE	High	Master Protein	Q60668	Heterogeneous nuclear ribonucleoprotein D0 OS=Mus musculus OX=10090 GN=Hnrnpd PE=1 SV=2	0	138.659	33.8028	12	156	3	1	355	38.33	7.81	High	High	High	High	High	High	High	High	High	High	High	High	High	High	High	High	High	High	High	High	High	High	High	High	High	High	High	High	0.89	0.867	1.041	0.808	1.143	33277.4	34098.5
FALSE	High	Master Protein	Q3TZP3	Metastasis-associated protein MTA2 OS=Mus musculus OX=10090 GN=Mta2 PE=2 SV=1	0	138.552	43.4132	28	63	23	1	668	75.045	9.72	High	High	High	High	High	High	High	High	High	High	High	High	High	High	High	High	High	High	High	High	High	High	High	High	High	High	High	High	0.932	0.935	1.025	0.954	1.06	15500.3	15976
FALSE	High	Master Protein	Q60972	Histone-binding protein RBBP4 OS=Mus musculus OX=10090 GN=Rbbp4 PE=1 SV=5	0	138.092	54.8235	16	90	9	1	425	47.626	4.89	High	High	High	High	High	High	High	High	High	High	High	High	High	High	High	High	High	High	High	High	High	High	High	High	High	High	High	High	0.968	0.971	1.001	0.991	1.032	7057.8	7396.8
FALSE	High	Master Protein	Q3UIJ2	protein-synthesizing GTPase OS=Mus musculus OX=10090 GN=Eif2s3x PE=2 SV=1	0	138.069	44.9153	17	39	17	1	472	51.073	8.4	High	High	High	High	High	High	High	High	High	High	High	High	High	High	High	High	High	High	High	High	High	High	High	High	High	High	High	High	0.954	0.951	1.07	0.982	1.131	11940.4	12217.9
FALSE	High	Master Protein	P62192	26S proteasome regulatory subunit 4 OS=Mus musculus OX=10090 GN=Psmc1 PE=1 SV=1	0	137.961	53.6364	19	82	18	1	440	49.154	6.21	High	High	High	High	High	High	High	High	High	High	High	High	High	High	High	High	High	High	High	High	High	High	High	High	High	High	High	High	0.948	0.96	1.02	0.978	1.024	9971.2	10397.3
FALSE	High	Master Protein	P97300	Neuroplastin OS=Mus musculus OX=10090 GN=Nptn PE=1 SV=3	0	137.958	34.5088	12	87	12	1	397	44.345	7.74	High	High	High	High	High	High	High	High	High	High	High	High	High	High	High	High	High	High	High	High	High	High	High	High	High	High	High	High	0.908	0.783	1.064	0.843	1.034	13239.7	13480.1
FALSE	High	Master Protein	P48774	Glutathione S-transferase Mu 5 OS=Mus musculus OX=10090 GN=Gstm5 PE=1 SV=1	0	137.954	65.625	15	78	13	1	224	26.617	7.21	High	High	High	High	High	High	High	High	High	High	High	High	High	High	High	High	High	High	High	High	High	High	High	High	High	High	High	High	0.91	0.877	1.067	0.892	1.043	22992.2	23722.3
FALSE	High	Master Protein	Q08288	Cell growth-regulating nucleolar protein OS=Mus musculus OX=10090 GN=Lyar PE=1 SV=2	0	137.914	34.2784	12	52	12	1	388	43.709	9.5	High	High	High	High	High	High	High	Not Found	High	High	High	High	High	High	High	High	High	High	High	High	High	High	High	High	High	High	High	High	0.937	0.79	0.966	0.877	1.025	13103.2	13464.6
FALSE	High	Master Protein	P63087	Serine/threonine-protein phosphatase PP1-gamma catalytic subunit OS=Mus musculus OX=10090 GN=Ppp1cc PE=1 SV=1	0	137.885	60.6811	15	95	3	1	323	36.96	6.54	High	High	High	High	High	High	High	High	High	High	High	High	High	High	High	High	High	High	High	High	High	High	High	High	High	High	High	High	0.904	0.953	1.027	0.951	1.005	1113.3	1093.3
FALSE	High	Master Protein	P35585	AP-1 complex subunit mu-1 OS=Mus musculus OX=10090 GN=Ap1m1 PE=1 SV=3	0	137.844	52.2459	18	53	18	1	423	48.512	7.3	High	High	High	High	High	High	High	High	High	High	High	High	High	High	High	High	High	High	High	High	High	High	High	High	High	High	High	High	0.929	0.933	1.068	0.958	1.048	9100.9	9056.4
FALSE	High	Master Protein	Q3TCH2	Ubiquitin carboxyl-terminal hydrolase (Fragment) OS=Mus musculus OX=10090 GN=Uchl1 PE=2 SV=1	0	137.786	70.6667	10	52	10	1	225	25.063	5.33	High	High	High	High	High	High	High	High	High	High	High	High	High	High	High	High	High	High	High	High	High	High	High	High	High	High	High	High	0.913	0.987	1.072	1.025	1.066	11685.3	12179.6
FALSE	High	Master Protein	A0A0R4J036	Neurofilament medium polypeptide OS=Mus musculus OX=10090 GN=Nefm PE=1 SV=1	0	137.347	37.2642	30	79	27	1	848	95.884	4.78	High	High	High	High	High	High	High	Not Found	High	High	High	High	High	High	High	High	High	High	High	High	High	High	High	High	High	High	High	High	0.934	0.962	0.904	0.965	1.054	11295.9	11736.6
FALSE	High	Master Protein	A7VL18	Gamma-aminobutyraldehyde dehydrogenase OS=Mus musculus OX=10090 GN=Aldh9a1 PE=2 SV=1	0	137.15	47.5709	19	60	19	1	494	53.498	6.83	High	High	High	High	High	High	High	High	High	High	High	High	High	High	High	High	High	High	High	High	High	High	High	High	High	High	High	High	0.924	0.95	1.019	0.984	1.008	12863.9	13185.2
FALSE	High	Master Protein	P35700	Peroxiredoxin-1 OS=Mus musculus OX=10090 GN=Prdx1 PE=1 SV=1	0	136.835	72.3618	12	108	10	1	199	22.162	8.12	High	High	High	High	High	High	High	High	High	High	High	High	High	High	High	High	High	High	High	High	High	High	High	High	High	High	High	High	0.912	0.882	0.994	0.946	1.041	30958.2	31990
FALSE	High	Master Protein	Q3URD3	Sarcolemmal membrane-associated protein OS=Mus musculus OX=10090 GN=Slmap PE=1 SV=2	0	136.785	31.2426	25	70	25	1	845	96.873	5.33	High	High	High	High	High	High	High	High	High	High	High	High	High	High	High	High	High	High	High	High	High	High	High	High	High	High	High	High	0.862	0.836	1.027	0.976	1.226	16392.4	17047.4
FALSE	High	Master Protein	Q69Z99	Zinc finger protein 512 OS=Mus musculus OX=10090 GN=Znf512 PE=2 SV=2	0	136.568	44.484	20	47	20	1	562	63.867	9.51	High	High	High	High	High	High	High	High	High	High	High	High	High	High	High	High	High	High	High	High	High	High	High	High	High	High	High	High	0.967	0.943	1.054	0.988	1.076	10382	10841.2
FALSE	High	Master Protein	P28352	DNA-(apurinic or apyrimidinic site) endonuclease OS=Mus musculus OX=10090 GN=Apex1 PE=1 SV=2	0	136.181	49.5268	11	72	11	1	317	35.468	7.91	High	High	High	High	High	High	High	High	High	High	High	High	High	High	High	High	High	High	High	High	High	High	High	High	High	High	High	High	0.935	0.964	1.091	1.003	1.075	14546.2	14791.8
FALSE	High	Master Protein	Q62351	Transferrin receptor protein 1 OS=Mus musculus OX=10090 GN=Tfrc PE=1 SV=1	0	136.154	33.8139	24	46	24	1	763	85.677	6.57	High	High	High	High	High	High	High	High	High	High	High	High	High	High	High	High	High	High	High	High	High	High	High	High	High	High	High	High	0.953	0.953	1.08	0.962	1.04	12918.7	12979.5
FALSE	High	Master Protein	B2CY77	Laminin receptor (Fragment) OS=Mus musculus OX=10090 GN=Rpsa PE=2 SV=1	0	136.068	49.1525	11	46	11	1	295	32.829	4.87	High	Not Found	High	High	High	High	High	High	High	High	High	High	High	High	High	High	High	High	High	High	High	High	High	High	High	High	High	High	0.975	0.945	1.02	0.959	1.017	10011.5	10209.2
FALSE	High	Master Protein	Q6ZWS7	calcium/calmodulin-dependent protein kinase OS=Mus musculus OX=10090 GN=Camk2g PE=2 SV=1	0	136.031	46.6667	16	68	6	1	495	55.925	7.18	High	High	High	High	High	High	High	High	High	High	High	High	High	High	High	High	High	High	High	High	High	High	High	High	High	High	High	High	0.942	0.95	1.003	0.992	1.056	4275.1	4428.3
FALSE	High	Master Protein	Q9JJV2	Profilin-2 OS=Mus musculus OX=10090 GN=Pfn2 PE=1 SV=3	0	135.975	61.4286	7	78	7	1	140	15.022	6.99	High	High	High	High	High	High	High	High	High	High	High	High	High	High	High	High	High	High	High	High	High	High	High	High	High	High	High	High	0.925	0.951	1.085	0.934	1.043	13338.5	13558.5
FALSE	High	Master Protein	Q61474	RNA-binding protein Musashi homolog 1 OS=Mus musculus OX=10090 GN=Msi1 PE=1 SV=1	0	135.919	42.5414	12	62	11	1	362	39.094	7.87	High	High	High	High	High	High	High	High	High	High	High	High	High	High	High	High	High	High	High	High	High	High	High	High	High	High	High	High	0.922	0.92	0.983	0.923	1.044	15513.5	15864.6
FALSE	High	Master Protein	Q9D394	Protein RUFY3 OS=Mus musculus OX=10090 GN=Rufy3 PE=1 SV=1	0	135.729	51.8124	23	67	5	1	469	52.973	5.49	High	High	High	High	High	High	High	High	High	High	High	High	High	High	High	High	High	High	High	High	High	High	High	High	High	High	High	High	0.934	0.929	1.036	0.963	1.031	15663.9	16207
FALSE	High	Master Protein	Q8C7R4	Ubiquitin-like modifier-activating enzyme 6 OS=Mus musculus OX=10090 GN=Uba6 PE=1 SV=1	0	135.678	22.4122	19	39	19	1	1053	117.891	6.11	High	High	High	High	High	High	High	High	High	High	High	High	High	High	High	High	High	High	High	High	High	High	High	High	High	High	High	High	0.95	0.964	1.059	0.956	1.02	7370.3	7447.4
FALSE	High	Master Protein	Q3TUX3	Proteasome subunit alpha type OS=Mus musculus OX=10090 GN=Psma5 PE=2 SV=1	0	135.56	62.2407	10	78	10	1	241	26.38	4.79	High	High	High	High	High	High	High	High	High	High	High	High	High	High	High	High	High	High	High	High	High	High	High	High	High	High	High	High	0.94	0.945	1.061	0.969	1.016	19518.7	19888.4
FALSE	High	Master Protein	Q3U422	NADH dehydrogenase [ubiquinone] flavoprotein 3, mitochondrial OS=Mus musculus OX=10090 GN=Ndufv3 PE=1 SV=1	0	135.292	59.6154	17	34	17	1	468	50.468	8.97	High	High	High	High	High	High	High	High	High	High	High	High	High	High	High	High	High	High	High	High	High	High	High	High	High	High	High	High	1.041	0.945	0.966	1.016	1.121	5793.1	5845.6
FALSE	High	Master Protein	Q80YR5	Scaffold attachment factor B2 OS=Mus musculus OX=10090 GN=Safb2 PE=1 SV=2	0	135.204	25.4289	21	39	13	1	991	111.77	6.38	High	High	High	High	High	High	High	High	High	High	High	High	High	High	High	High	High	High	High	High	High	High	High	High	High	High	High	High	0.925	0.978	1.094	0.926	1.147	2122	2168.6
FALSE	High	Master Protein	A0A0R4J1E2	Elongation factor 1-delta OS=Mus musculus OX=10090 GN=Eef1d PE=1 SV=1	0	135.101	36.0606	18	58	17	1	660	72.886	6.51	High	High	High	High	High	High	High	High	High	High	High	High	High	High	High	High	High	High	High	High	High	High	High	High	High	High	High	High	0.924	0.955	1.079	0.991	1.007	11039.9	11218.1
FALSE	High	Master Protein	Q91WD8	Sodium/potassium/calcium exchanger 1 OS=Mus musculus OX=10090 GN=Slc24a1 PE=2 SV=1	0	135.083	21.5044	19	39	19	1	1130	124.589	4.65	High	High	High	Not Found	High	High	High	High	High	High	High	High	High	High	High	High	High	High	High	High	High	High	High	High	High	High	High	High	0.898	0.84	0.841	0.911	0.825	13046.2	13415.3
FALSE	High	Master Protein	O35685	Nuclear migration protein nudC OS=Mus musculus OX=10090 GN=Nudc PE=1 SV=1	0	134.78	52.1084	16	54	16	1	332	38.334	5.26	High	High	High	High	High	High	High	High	High	High	High	High	High	High	High	High	High	High	High	High	High	High	High	High	High	High	High	High	0.943	0.97	1.038	0.974	1.03	17203.5	17642.2
FALSE	High	Master Protein	Q8K183	Pyridoxal kinase OS=Mus musculus OX=10090 GN=Pdxk PE=1 SV=1	0	134.26	54.4872	11	81	11	1	312	34.993	6.29	High	High	High	High	High	High	High	High	High	High	High	High	High	High	High	High	High	High	High	High	High	High	High	High	High	High	High	High	0.961	0.987	1.047	0.999	1.033	13208	13322.3
FALSE	High	Master Protein	Q5DTH1	MKIAA4216 protein (Fragment) OS=Mus musculus OX=10090 GN=Ube3a PE=2 SV=1	0	134.194	33.0022	25	45	25	1	906	103.278	5.15	High	High	High	High	High	High	High	High	High	High	High	High	High	High	High	High	High	High	High	High	High	High	High	High	High	High	High	High	0.916	0.935	1.029	0.954	1.006	9431.2	9606.4
FALSE	High	Master Protein	Q99KP6	Pre-mRNA-processing factor 19 OS=Mus musculus OX=10090 GN=Prpf19 PE=1 SV=1	0	134.157	35.7143	13	60	13	1	504	55.204	6.61	Not Found	High	High	High	High	High	High	High	High	High	High	High	High	High	High	High	High	High	High	High	High	High	High	High	High	High	High	High	0.909	0.913	1.071	0.91	1.027	9919.3	10306.9
FALSE	High	Master Protein	Q3UE92	Xaa-Pro aminopeptidase 1 OS=Mus musculus OX=10090 GN=Xpnpep1 PE=1 SV=1	0	134.123	32.2823	19	44	19	1	666	74.513	5.83	Not Found	High	High	High	High	High	High	High	High	High	High	High	High	High	High	High	High	High	High	High	High	High	High	High	High	High	High	High	0.933	0.945	1.028	0.976	1.007	12389.7	12681.5
FALSE	High	Master Protein	P70372	ELAV-like protein 1 OS=Mus musculus OX=10090 GN=Elavl1 PE=1 SV=2	0	133.873	46.9325	12	68	12	1	326	36.146	9.04	High	High	High	High	High	High	High	High	High	High	High	High	High	High	High	High	High	High	High	High	High	High	High	High	High	High	High	High	0.951	0.939	1.069	0.958	1.039	11625.1	11993.6
FALSE	High	Master Protein	P42208	Septin-2 OS=Mus musculus OX=10090 GN=Septin2 PE=1 SV=2	0	133.784	54.0166	14	81	13	1	361	41.499	6.55	High	High	High	High	High	High	High	High	High	High	High	High	High	High	High	High	High	High	High	High	High	High	High	High	High	High	High	High	0.936	0.969	1.061	0.963	1.022	9236.2	9238.4
FALSE	High	Master Protein	A0A1B0GRU0	Vesicular glutamate transporter 1 OS=Mus musculus OX=10090 GN=Slc17a7 PE=1 SV=1	0	133.489	21.3675	10	58	2	1	585	64.278	7.09	High	High	High	High	High	High	High	High	High	High	High	High	High	High	High	High	High	High	High	High	High	High	High	High	High	High	High	High	0.901	0.927	1.064	0.953	1.032	11547	11885.3
FALSE	High	Master Protein	A2AFQ2	3-hydroxyacyl-CoA dehydrogenase type-2 OS=Mus musculus OX=10090 GN=Hsd17b10 PE=1 SV=1	0	133.176	63.0996	11	32	11	1	271	28.356	8.76	High	High	High	High	High	High	High	High	High	High	High	High	High	High	High	High	High	High	High	High	High	High	High	High	High	High	High	High	0.913	0.97	1.073	1.029	1.064	5548.1	5477
FALSE	High	Master Protein	P10649	Glutathione S-transferase Mu 1 OS=Mus musculus OX=10090 GN=Gstm1 PE=1 SV=2	0	133.081	69.2661	14	87	10	1	218	25.953	7.94	High	High	High	High	High	High	High	High	High	High	High	High	High	High	High	High	High	High	High	High	High	High	High	High	High	High	High	High	1.014	1.305	1.135	1.23	1.099	16607.9	16817.6
FALSE	High	Master Protein	Q8R1B5	Complexin-3 OS=Mus musculus OX=10090 GN=Cplx3 PE=1 SV=1	0	132.756	65.8228	10	54	9	1	158	17.575	4.89	High	High	High	High	High	High	High	High	High	High	High	High	High	High	High	High	High	High	High	High	High	High	High	High	High	High	High	High	0.862	0.798	1.065	0.751	1.128	12513.1	12386.5
FALSE	High	Master Protein	Q03717	Potassium voltage-gated channel subfamily B member 1 OS=Mus musculus OX=10090 GN=Kcnb1 PE=1 SV=2	0	132.68	28.7048	20	42	20	1	857	95.53	8.16	High	High	High	High	High	High	High	High	High	High	High	High	High	High	High	High	High	High	High	High	High	High	High	High	High	High	High	High	1.007	0.934	0.994	0.976	1.024	9402.8	9695.1
FALSE	High	Master Protein	Q8R1B4	Eukaryotic translation initiation factor 3 subunit C OS=Mus musculus OX=10090 GN=Eif3c PE=1 SV=1	0	132.674	28.4303	26	50	26	1	911	105.465	5.78	High	High	High	High	High	High	High	High	High	High	High	High	High	High	High	High	High	High	High	High	High	High	High	High	High	High	High	High	0.935	0.953	1.058	0.949	1.034	11721.5	11755.8
FALSE	High	Master Protein	B2RUC7	Serine/threonine kinase receptor associated protein OS=Mus musculus OX=10090 GN=Strap PE=1 SV=1	0	132.438	68.5714	18	45	18	1	350	38.418	5.12	Not Found	High	High	High	High	High	High	High	High	High	High	High	High	High	High	High	High	High	High	High	High	High	High	High	High	High	High	High	0.954	0.926	1.005	0.969	1.041	10806	11337.6
FALSE	High	Master Protein	E9Q9C3	Afadin OS=Mus musculus OX=10090 GN=Afdn PE=1 SV=1	0	132.15	16.913	29	40	29	1	1827	207.184	6.23	High	High	High	High	High	High	High	High	High	High	High	High	High	High	High	High	High	High	High	High	High	High	High	High	High	High	High	High	0.915	0.939	1.021	0.909	1.032	6633.8	6816
FALSE	High	Master Protein	P47199	Quinone oxidoreductase OS=Mus musculus OX=10090 GN=Cryz PE=1 SV=1	0	131.968	46.5257	13	45	13	1	331	35.246	8.07	Not Found	High	High	High	High	High	High	Not Found	High	High	High	High	High	High	High	High	High	High	High	High	High	High	High	High	High	High	High	High	0.935	0.945	1.055	0.993	1.035	9930.4	10265.6
FALSE	High	Master Protein	O35129	Prohibitin-2 OS=Mus musculus OX=10090 GN=Phb2 PE=1 SV=1	0	131.709	65.5518	18	67	18	1	299	33.276	9.83	High	High	High	High	High	High	High	High	High	High	High	High	High	High	High	High	High	High	High	High	High	High	High	High	High	High	High	High	0.954	0.952	1.079	0.977	1.031	12799.4	13084.8
FALSE	High	Master Protein	A0A494B945	Ras-related protein Rab-1B (Fragment) OS=Mus musculus OX=10090 GN=Rab1b PE=1 SV=1	0	131.509	58.6614	12	206	5	1	254	28.237	8.81	Not Found	High	High	High	High	High	High	High	High	High	High	High	High	High	High	High	High	High	High	High	High	High	High	High	High	High	High	High	0.909	0.944	1.044	0.973	1.006	7396.1	7478.3
FALSE	High	Master Protein	Q9DAR7	m7GpppX diphosphatase OS=Mus musculus OX=10090 GN=Dcps PE=1 SV=1	0	131.223	55.0296	15	73	15	1	338	38.964	6.48	High	High	High	High	High	High	High	High	High	High	High	High	High	High	High	High	High	High	High	High	High	High	High	High	High	High	High	High	0.936	0.97	1.047	0.983	0.977	15591.7	15916.4
FALSE	High	Master Protein	Q3U9N8	Inosine-5'-monophosphate dehydrogenase OS=Mus musculus OX=10090 GN=Impdh2 PE=2 SV=1	0	131.03	41.4397	17	52	15	1	514	55.72	7.28	High	High	High	High	High	High	High	High	High	High	High	High	High	High	High	High	High	High	High	High	High	High	High	High	High	High	High	High	0.934	0.939	1.048	0.972	1.029	8428.6	8469.6
FALSE	High	Master Protein	Q3UH12	Protein 4.1 (Fragment) OS=Mus musculus OX=10090 GN=Epb41 PE=2 SV=1	0	130.845	34.8739	15	77	1	1	476	53.922	9.09	High	High	High	High	High	High	High	High	High	High	High	High	High	High	High	High	High	High	High	High	High	High	High	High	High	High	High	High	0.932	0.927	0.955	0.974	0.991	527.4	557.8
FALSE	High	Master Protein	Q9R0Y5	Adenylate kinase isoenzyme 1 OS=Mus musculus OX=10090 GN=Ak1 PE=1 SV=1	0	130.77	76.2887	14	68	14	1	194	21.526	5.81	High	High	High	High	High	High	High	High	High	High	High	High	High	High	High	High	High	High	High	High	High	High	High	High	High	High	High	High	0.955	0.95	1.039	0.961	1.039	15872.3	16398.2
FALSE	High	Master Protein	P09671	Superoxide dismutase [Mn], mitochondrial OS=Mus musculus OX=10090 GN=Sod2 PE=1 SV=3	0	130.757	63.5135	11	115	11	1	222	24.588	8.62	Not Found	Not Found	High	High	High	High	High	High	High	High	High	High	High	High	High	High	High	High	High	High	High	High	High	High	High	High	High	High	0.949	0.954	1.033	0.976	1.039	24027.3	24283.7
FALSE	High	Master Protein	P11531	Dystrophin OS=Mus musculus OX=10090 GN=Dmd PE=1 SV=3	0	130.738	7.77597	27	45	23	1	3678	425.566	5.94	High	High	High	High	High	High	Not Found	High	High	High	High	High	High	High	High	High	High	High	High	High	High	High	High	High	High	High	High	High	0.89	0.924	1.08	0.949	1.052	6187.8	6300.6
FALSE	High	Master Protein	Q8VH51	RNA-binding protein 39 OS=Mus musculus OX=10090 GN=Rbm39 PE=1 SV=2	0	130.716	37.9245	16	43	16	1	530	59.37	10.1	High	High	High	High	High	High	High	High	High	High	High	High	High	High	High	High	High	High	High	High	High	High	High	High	High	High	High	High	0.884	0.914	0.86	0.832	1.078	6723.7	6756.6
FALSE	High	Master Protein	P62141	Serine/threonine-protein phosphatase PP1-beta catalytic subunit OS=Mus musculus OX=10090 GN=Ppp1cb PE=1 SV=3	0	130.55	58.104	14	65	4	1	327	37.163	6.19	High	High	High	High	High	High	High	High	High	High	High	High	High	High	High	High	High	High	High	High	High	High	High	High	High	High	High	High	0.966	0.989	1.064	1.058	1.092	3172	3245
FALSE	High	Master Protein	Q64514	Tripeptidyl-peptidase 2 OS=Mus musculus OX=10090 GN=Tpp2 PE=1 SV=3	0	130.498	24.8019	25	41	25	1	1262	139.791	6.58	High	High	High	High	High	High	High	High	High	High	High	High	High	High	High	High	High	High	High	High	High	High	High	High	High	High	High	High	0.901	0.933	0.983	0.932	1.025	9710.6	9420.3
FALSE	High	Master Protein	Q80VD1	Protein FAM98B OS=Mus musculus OX=10090 GN=Fam98b PE=1 SV=1	0	130.483	37.0629	12	47	8	1	429	45.321	8.5	High	High	High	High	High	High	High	High	High	High	High	High	High	High	High	High	High	High	High	High	High	High	High	High	High	High	High	High	0.945	0.94	1.035	0.97	1.06	12038	12385.2
FALSE	High	Master Protein	P68181	cAMP-dependent protein kinase catalytic subunit beta OS=Mus musculus OX=10090 GN=Prkacb PE=1 SV=2	0	130.379	58.4046	15	69	7	1	351	40.682	8.56	High	High	High	High	High	High	High	High	High	High	High	High	High	High	High	High	High	High	High	High	High	High	High	High	High	High	High	High	0.91	0.93	1.048	0.935	1.011	19331.4	19323.9
FALSE	High	Master Protein	Q99JY0	Trifunctional enzyme subunit beta, mitochondrial OS=Mus musculus OX=10090 GN=Hadhb PE=1 SV=1	0	130.316	41.4737	17	54	17	1	475	51.353	9.38	High	High	High	High	High	High	High	High	High	High	High	High	High	High	High	High	High	High	High	High	High	High	High	High	High	High	High	High	0.99	0.924	1.037	0.971	1.012	11558.8	11887.9
FALSE	High	Master Protein	Q8BTI8	Serine/arginine repetitive matrix protein 2 OS=Mus musculus OX=10090 GN=Srrm2 PE=1 SV=3	0	130.306	11.3208	26	34	26	1	2703	294.666	12.03	High	High	High	High	High	High	High	High	High	High	High	High	High	High	High	High	High	High	High	High	High	High	High	High	High	High	High	High	0.835	0.9	1.002	0.849	1.095	10603.9	10829.4
FALSE	High	Master Protein	Q6ZQG1	MKIAA0225 protein (Fragment) OS=Mus musculus OX=10090 GN=Nup205 PE=2 SV=1	0	130.249	15.7716	29	49	28	1	2067	233.666	6.6	High	High	High	High	High	High	High	High	High	High	High	High	High	High	High	High	High	High	High	High	High	High	High	High	High	High	High	High	0.94	1.01	1.176	1.021	1.158	4389.7	4535.3
FALSE	High	Master Protein	Q8BFY9	Transportin-1 OS=Mus musculus OX=10090 GN=Tnpo1 PE=1 SV=2	0	130.227	22.3831	16	51	11	1	898	102.291	4.98	High	High	Not Found	High	High	High	High	High	High	High	High	High	High	High	High	High	High	High	High	High	High	High	High	High	High	High	High	High	0.907	0.933	1.067	0.95	1.024	9566.4	9548.1
FALSE	High	Master Protein	Q9DCN2	NADH-cytochrome b5 reductase 3 OS=Mus musculus OX=10090 GN=Cyb5r3 PE=1 SV=3	0	130.22	57.4751	13	51	13	1	301	34.106	8.38	High	Not Found	High	High	High	High	High	High	High	High	High	High	High	High	High	High	High	High	High	High	High	High	High	High	High	High	High	High	0.94	0.92	1.085	0.96	1.036	18059.2	18900.7
FALSE	High	Master Protein	P63328	Protein phosphatase 3 catalytic subunit alpha OS=Mus musculus OX=10090 GN=Ppp3ca PE=1 SV=1	0	130.017	36.2764	16	71	3	1	521	58.606	5.86	High	High	High	High	High	High	High	High	High	High	High	High	High	High	High	High	High	High	High	High	High	High	High	High	High	High	High	High	0.913	0.922	1.025	0.929	1.029	12159.9	12448.9
FALSE	High	Master Protein	Q91Z53	Glyoxylate reductase/hydroxypyruvate reductase OS=Mus musculus OX=10090 GN=Grhpr PE=1 SV=1	0	129.917	55.7927	12	57	12	1	328	35.306	7.65	High	High	High	High	High	High	High	High	High	High	High	High	High	High	High	High	High	High	High	High	High	High	High	High	High	High	High	High	0.959	0.963	1.131	0.941	1.037	12047.6	12369.7
FALSE	High	Master Protein	P13020	Gelsolin OS=Mus musculus OX=10090 GN=Gsn PE=1 SV=3	0	129.87	28.4615	17	38	17	1	780	85.888	6.18	High	High	High	High	High	High	Not Found	Not Found	High	High	High	High	High	High	High	High	High	High	High	High	High	High	High	High	High	High	High	High	0.985	1.097	1.166	1.035	1.113	10788.8	10966.8
FALSE	High	Master Protein	A0A0R4J083	Long-chain specific acyl-CoA dehydrogenase, mitochondrial OS=Mus musculus OX=10090 GN=Acadl PE=1 SV=1	0	129.796	41.6279	16	69	16	1	430	47.866	8.15	High	High	Not Found	High	High	High	High	High	High	High	High	High	High	High	High	High	High	High	High	High	High	High	High	High	High	High	High	High	0.94	0.889	1.008	0.982	1.053	10979.2	11344.3
FALSE	High	Master Protein	Q80TP8	MKIAA0885 protein (Fragment) OS=Mus musculus OX=10090 GN=Csde1 PE=2 SV=1	0	129.638	36.1314	27	53	27	1	822	92.086	6.2	High	High	High	High	High	High	High	High	High	High	High	High	High	High	High	High	High	High	High	High	High	High	High	High	High	High	High	High	0.939	0.923	1.033	0.97	1.049	10665.1	11028
FALSE	High	Master Protein	Q9D8E6	60S ribosomal protein L4 OS=Mus musculus OX=10090 GN=Rpl4 PE=1 SV=3	0	129.354	43.1981	16	62	16	1	419	47.124	11	High	High	High	High	High	High	High	High	High	High	High	High	High	High	High	High	High	High	High	High	High	High	High	High	High	High	High	High	0.944	0.945	0.984	0.87	1.036	9309.4	9827.5
FALSE	High	Master Protein	Q62465	Synaptic vesicle membrane protein VAT-1 homolog OS=Mus musculus OX=10090 GN=Vat1 PE=1 SV=3	0	129.137	48.5222	11	45	11	1	406	43.069	6.37	Not Found	High	High	High	High	High	High	High	High	High	High	High	High	High	High	High	High	High	High	High	High	High	High	High	High	High	High	High	0.936	0.915	1.029	0.955	0.978	9015.3	9257.3
FALSE	High	Master Protein	B9EJ23	Cask protein OS=Mus musculus OX=10090 GN=Cask PE=2 SV=1	0	129.11	31.1364	23	49	23	1	880	100.124	6.35	High	High	High	High	High	High	High	High	High	High	High	High	High	High	High	High	High	High	High	High	High	High	High	High	High	High	High	High	0.88	0.953	1.03	0.941	1.034	5066.5	5006.8
FALSE	High	Master Protein	Q9Z1R2	Large proline-rich protein BAG6 OS=Mus musculus OX=10090 GN=Bag6 PE=1 SV=1	0	128.994	22.357	18	29	18	1	1154	120.962	5.71	High	High	High	High	High	High	High	High	High	High	High	High	High	High	High	High	High	High	High	High	High	High	High	High	High	High	High	High	0.912	0.94	1.115	0.964	1.057	4616.2	4684.5
FALSE	High	Master Protein	Q9CY58	Plasminogen activator inhibitor 1 RNA-binding protein OS=Mus musculus OX=10090 GN=Serbp1 PE=1 SV=2	0	128.933	46.9287	15	51	3	1	407	44.687	8.54	High	High	High	High	High	High	High	High	High	High	High	High	High	High	High	High	High	High	High	High	High	High	High	High	High	High	High	High	0.966	0.901	0.993	0.901	1.029	11070.6	11557.9
FALSE	High	Master Protein	G5E8G0	Heterogeneous nuclear ribonucleoprotein D0 OS=Mus musculus OX=10090 GN=Hnrnpd PE=1 SV=1	0	128.872	40.0697	12	149	3	1	287	30.589	8.41	High	High	High	High	High	High	High	High	High	High	High	High	High	High	High	High	High	High	High	High	High	High	High	High	High	High	High	High	0.895	0.944	0.981	0.885	1.069	1029.5	1086.9
FALSE	High	Master Protein	Q8C6E9	Transcriptional activator protein Pur-alpha OS=Mus musculus OX=10090 GN=Pura PE=2 SV=1	0	128.622	39.8754	10	78	1	1	321	34.957	7.09	High	High	High	High	High	High	High	High	High	High	High	High	High	High	High	High	High	High	High	High	High	High	High	High	High	High	High	High	0.938	0.908	1.069	1.001	0.968	412.8	428.7
FALSE	High	Master Protein	E9PZF0	Nucleoside diphosphate kinase OS=Mus musculus OX=10090 GN=Gm20390 PE=3 SV=1	0	128.4	79.4007	15	118	6	1	267	30.181	8.72	High	High	High	High	High	High	High	High	High	High	High	High	High	High	High	High	High	High	High	High	High	High	High	High	High	High	High	High	0.916	0.961	1.119	1.008	1.076	21102.5	20747.9
FALSE	High	Master Protein	Q9D172	Glutamine amidotransferase-like class 1 domain-containing protein 3, mitochondrial OS=Mus musculus OX=10090 GN=Gatd3 PE=1 SV=1	0	128.232	50.3759	9	65	9	1	266	28.073	8.78	High	High	High	High	High	High	High	High	High	High	High	High	High	High	High	High	High	High	High	High	High	High	High	High	High	High	High	High	0.926	0.941	1.057	0.961	1.038	15866.2	15923.2
FALSE	High	Master Protein	G3UYZ1	Immunoglobulin superfamily member 8 OS=Mus musculus OX=10090 GN=Igsf8 PE=1 SV=1	0	128.207	39.0511	14	54	14	1	548	58.096	7.91	High	High	High	High	High	High	High	High	High	High	High	High	High	High	High	High	High	High	High	High	High	High	High	High	High	High	High	High	0.939	0.935	1.021	0.95	1.038	7928.9	8055
FALSE	High	Master Protein	Q14BL1	NAD(+) kinase (Fragment) OS=Mus musculus OX=10090 GN=Nadk2 PE=2 SV=2	0	128.166	59.1892	17	70	1	1	370	42.25	6.48	High	High	High	High	High	High	High	Not Found	High	High	High	High	High	High	High	High	High	High	High	High	High	High	High	High	High	High	High	High	1.024	0.969	0.997	1.065	1.079	1005.9	1047.2
FALSE	High	Master Protein	P15116	Cadherin-2 OS=Mus musculus OX=10090 GN=Cdh2 PE=1 SV=2	0	128.148	22.1854	15	55	13	1	906	99.734	4.78	High	High	High	High	High	High	High	High	High	High	High	High	High	High	High	High	High	High	High	High	High	High	High	High	High	High	High	High	0.943	0.971	1.079	0.961	1.079	9737.9	9924.3
FALSE	High	Master Protein	Q8CAY6	Acetyl-CoA acetyltransferase, cytosolic OS=Mus musculus OX=10090 GN=Acat2 PE=1 SV=2	0	128.03	49.1184	12	37	12	1	397	41.271	7.5	Not Found	High	High	High	High	High	High	High	High	High	High	High	High	High	High	High	High	High	High	High	High	High	High	High	High	High	High	High	0.915	0.914	1.049	0.995	1.043	5901	6175.8
FALSE	High	Master Protein	E9Q0N0	Intersectin-1 OS=Mus musculus OX=10090 GN=Itsn1 PE=1 SV=1	0	128.006	19.0227	30	46	27	1	1719	194.776	7.91	High	High	High	High	High	High	High	High	High	High	High	High	High	High	High	High	High	High	High	High	High	High	High	High	High	High	High	High	0.894	0.902	1.004	0.938	1.012	12062.3	12229
FALSE	High	Master Protein	Q542T7	Ras-related protein Rab-3 OS=Mus musculus OX=10090 GN=Rab3c PE=1 SV=1	0	127.344	69.6035	12	84	7	1	227	25.856	5.24	High	High	High	High	High	High	High	High	High	High	High	High	High	High	High	High	High	High	High	High	High	High	High	High	High	High	High	High	0.879	0.871	1.062	0.94	1.07	13410	13809.7
FALSE	High	Master Protein	Q5SRX1	TOM1-like protein 2 OS=Mus musculus OX=10090 GN=Tom1l2 PE=1 SV=1	0	127.302	41.0256	14	58	14	1	507	55.628	4.82	High	High	High	High	High	High	Not Found	High	High	High	High	High	High	High	High	High	High	High	High	High	High	High	High	High	High	High	High	High	0.905	0.938	1.01	0.944	1.013	7532.7	7721.4
FALSE	High	Master Protein	Q8BJY1	26S proteasome non-ATPase regulatory subunit 5 OS=Mus musculus OX=10090 GN=Psmd5 PE=1 SV=4	0	127.265	40.873	17	57	17	1	504	55.937	5.21	High	High	High	High	High	High	High	High	High	High	High	High	High	High	High	High	High	High	High	High	High	High	High	High	High	High	High	High	0.936	0.963	1.042	0.965	1.013	6982.1	7076.3
FALSE	High	Master Protein	A0A0R4J0B4	N-acylneuraminate cytidylyltransferase OS=Mus musculus OX=10090 GN=Cmas PE=1 SV=1	0	127.263	47.9167	19	80	19	1	432	48	8.1	High	High	High	High	High	High	High	High	High	High	High	High	High	High	High	High	High	High	High	High	High	High	High	High	High	High	High	High	0.945	0.983	1.058	0.999	1.123	11053.9	11415.4
FALSE	High	Master Protein	Q8CH09	SURP and G-patch domain-containing protein 2 OS=Mus musculus OX=10090 GN=Sugp2 PE=1 SV=2	0	127.04	26.1481	24	45	24	1	1067	118.029	8.31	High	High	High	High	High	High	High	High	High	High	High	High	High	High	High	High	High	High	High	High	High	High	High	High	High	High	High	High	0.909	0.935	1.091	0.927	1.06	6792.9	6899.1
FALSE	High	Master Protein	A0A0R4J0X5	Alpha-1-antitrypsin 1-3 OS=Mus musculus OX=10090 GN=Serpina1c PE=1 SV=1	0	126.922	45.7627	13	59	3	1	413	45.825	5.54	Not Found	Not Found	High	High	High	High	High	High	High	High	High	High	High	High	High	High	High	High	High	High	High	High	High	High	High	High	High	High	0.885	0.838	0.783	0.861	0.868	5453.8	5630.5
FALSE	High	Master Protein	Q3TGI6	Phosphatidylinositol transfer protein alpha (Fragment) OS=Mus musculus OX=10090 GN=Pitpna PE=2 SV=1	0	126.857	51.8732	18	64	15	1	347	39.623	8.66	High	Not Found	High	High	High	High	High	High	High	High	High	High	High	High	High	High	High	High	High	High	High	High	High	High	High	High	High	High	0.926	0.938	1.023	0.966	1.02	15581.1	16240.1
FALSE	High	Master Protein	A0A0G2JFT8	Protein RUFY3 OS=Mus musculus OX=10090 GN=Rufy3 PE=1 SV=1	0	126.846	31.8386	22	68	4	1	669	74.723	6.19	High	High	High	High	High	High	High	High	High	High	High	High	High	High	High	High	High	High	High	High	High	High	High	High	High	High	High	High	0.931	1.089	1.05	1.044	1.19	199.9	188.9
FALSE	High	Master Protein	A0A3B2WCN9	Tight junction protein ZO-2 OS=Mus musculus OX=10090 GN=Tjp2 PE=1 SV=1	0	126.775	22.8571	21	43	21	1	1190	133.789	7.02	High	High	High	High	High	High	High	High	High	High	High	High	High	High	High	High	High	High	High	High	High	High	High	High	High	High	High	High	0.895	0.946	1.036	0.946	1.044	4987.7	5065.2
FALSE	High	Master Protein	Q3V2D0	Lon protease homolog, mitochondrial OS=Mus musculus OX=10090 GN=Lonp1 PE=2 SV=1	0	126.656	25.3935	22	53	22	1	953	106.41	6.71	High	High	High	High	High	High	High	High	High	High	High	High	High	High	High	High	High	High	High	High	High	High	High	High	High	High	High	High	0.941	0.948	1.06	0.969	1.032	11265.1	11478.9
FALSE	High	Master Protein	Q3U890	Histidine--tRNA ligase, cytoplasmic OS=Mus musculus OX=10090 GN=Hars PE=2 SV=1	0	126.655	37.9175	18	58	15	1	509	57.382	6	High	High	High	High	High	High	High	Not Found	High	High	High	High	High	High	High	High	High	High	High	High	High	High	High	High	High	High	High	High	0.944	0.959	1.038	0.994	1.054	6057.7	6254.3
FALSE	High	Master Protein	Q3TH84	Cytochrome b5 heme-binding domain-containing protein OS=Mus musculus OX=10090 GN=Pgrmc1 PE=2 SV=1	0	126.601	64.6154	12	69	11	1	195	21.653	4.7	High	High	High	High	High	High	High	High	High	High	High	High	High	High	High	High	High	High	High	High	High	High	High	High	High	High	High	High	0.918	0.929	1.044	0.974	1.006	16880.2	17285.1
FALSE	High	Master Protein	Q3UYV9	Nuclear cap-binding protein subunit 1 OS=Mus musculus OX=10090 GN=Ncbp1 PE=1 SV=2	0	126.41	22.9114	16	33	16	1	790	91.868	6.64	High	High	High	High	High	High	High	High	High	High	High	High	High	High	High	High	High	High	High	High	High	High	High	High	High	High	High	High	0.914	0.95	1.017	0.928	1.07	4431.3	4494.7
FALSE	High	Master Protein	Q00897	Alpha-1-antitrypsin 1-4 OS=Mus musculus OX=10090 GN=Serpina1d PE=1 SV=1	0	126.409	51.3317	14	50	2	1	413	45.969	5.44	Not Found	High	High	High	High	High	High	High	High	High	High	High	High	High	High	High	High	High	High	High	High	High	High	High	High	High	High	High	0.897	0.847	0.762	0.879	0.835	8354.2	8550.7
FALSE	High	Master Protein	B2RSH2	Guanine nucleotide-binding protein G(i) subunit alpha-1 OS=Mus musculus OX=10090 GN=Gnai1 PE=1 SV=1	0	126.357	40.9605	12	426	4	1	354	40.335	5.97	High	High	High	High	High	High	High	High	High	High	High	High	High	High	High	High	High	High	High	High	High	High	High	High	High	High	High	High	0.982	0.936	0.981	1.008	1.112	2307.1	2373.3
FALSE	High	Master Protein	Q99JB2	Stomatin-like protein 2, mitochondrial OS=Mus musculus OX=10090 GN=Stoml2 PE=1 SV=1	0	126.31	47.5921	10	33	10	1	353	38.361	8.87	High	High	High	High	High	High	High	High	High	High	High	High	High	High	High	High	High	High	High	High	High	High	High	High	High	High	High	High	0.996	0.956	1.244	0.962	1.037	6639.3	6777.3
FALSE	High	Master Protein	Q9WVJ2	26S proteasome non-ATPase regulatory subunit 13 OS=Mus musculus OX=10090 GN=Psmd13 PE=1 SV=1	0	126.244	59.0426	19	64	19	1	376	42.782	5.71	High	High	High	High	High	High	High	High	High	High	High	High	High	High	High	High	High	High	High	High	High	High	High	High	High	High	High	High	0.777	0.788	1.013	0.813	1.047	10710.8	11086.6
FALSE	High	Master Protein	P62334	26S proteasome regulatory subunit 10B OS=Mus musculus OX=10090 GN=Psmc6 PE=1 SV=1	0	125.934	56.0411	16	57	16	1	389	44.145	7.49	High	High	High	High	High	High	High	High	High	High	High	High	High	High	High	High	High	High	High	High	High	High	High	High	High	High	High	High	0.969	0.981	1.072	0.999	1.024	7421.1	7547.2
FALSE	High	Master Protein	O08529	Calpain-2 catalytic subunit OS=Mus musculus OX=10090 GN=Capn2 PE=1 SV=4	0	125.715	32.8571	17	31	17	1	700	79.822	4.96	High	High	High	High	High	High	High	High	High	High	High	High	High	High	High	High	High	High	High	High	High	High	High	High	High	High	High	High	0.925	0.985	1.11	0.951	1.02	4207.4	4189.1
FALSE	High	Master Protein	Q9QZQ8	Core histone macro-H2A.1 OS=Mus musculus OX=10090 GN=Macroh2a1 PE=1 SV=4	0	125.518	54.4715	14	45	12	1	369	39.265	9.83	High	High	High	High	High	High	High	High	High	High	High	High	High	High	High	High	High	High	High	High	High	High	High	High	High	High	High	High	1.093	1.207	0.683	0.946	0.987	8439.7	8215.1
FALSE	High	Master Protein	G3X972	Sec24-related gene family, member C (S. cerevisiae) OS=Mus musculus OX=10090 GN=Sec24c PE=1 SV=1	0	125.426	22.2628	20	36	20	1	1096	118.505	6.84	High	High	High	Not Found	High	High	High	High	High	High	High	High	High	High	High	High	High	High	High	High	High	High	High	High	High	High	High	High	0.934	0.959	1.051	0.956	1.033	6922.2	7005.9
FALSE	High	Master Protein	P08775	DNA-directed RNA polymerase II subunit RPB1 OS=Mus musculus OX=10090 GN=Polr2a PE=1 SV=3	0	125.373	19.5939	34	46	34	1	1970	217.039	7.37	High	High	High	High	High	High	High	High	High	High	High	High	High	High	High	High	High	High	High	High	High	High	High	High	High	High	High	High	0.989	0.999	1.066	0.99	1.082	9024	9046.2
FALSE	High	Master Protein	Q3UUH0	Argininosuccinate lyase OS=Mus musculus OX=10090 GN=Asl PE=2 SV=1	0	125.055	46.9828	19	41	19	1	464	51.737	6.96	High	High	High	High	High	High	High	High	High	High	High	High	High	High	High	High	High	High	High	High	High	High	High	High	High	High	High	High	0.71	0.723	0.824	0.771	1.329	9877.8	9934.2
FALSE	High	Master Protein	Q3U4S1	Sorting nexin-1 OS=Mus musculus OX=10090 GN=Snx1 PE=2 SV=1	0	124.935	36.9732	17	45	15	1	522	58.976	5.22	High	High	High	High	High	High	High	High	High	High	High	High	High	High	High	High	High	High	High	High	High	High	High	High	High	High	High	High	0.913	0.949	1.06	0.946	1.035	10300.3	10363.8
FALSE	High	Master Protein	Q3U695	ubiquitinyl hydrolase 1 OS=Mus musculus OX=10090 GN=Tnfaip3 PE=2 SV=1	0	124.857	34.8387	20	46	20	1	775	87.652	8.21	High	High	High	High	High	High	High	High	High	High	High	High	High	High	High	High	High	High	High	High	High	High	High	High	High	High	High	High	0.944	0.928	0.956	0.931	1.03	10057.4	10275.3
FALSE	High	Master Protein	O35465	Peptidyl-prolyl cis-trans isomerase FKBP8 OS=Mus musculus OX=10090 GN=Fkbp8 PE=1 SV=2	0	124.741	40.5473	13	50	13	1	402	43.501	5.16	High	High	High	High	High	High	High	High	High	High	High	High	High	High	High	High	High	High	High	High	High	High	High	High	High	High	High	High	0.946	0.975	1.049	0.961	1.042	10316.9	10521.4
FALSE	High	Master Protein	E9QML5	Zinc finger protein 638 OS=Mus musculus OX=10090 GN=Zfp638 PE=1 SV=2	0	124.737	16.4796	28	34	28	1	1960	217.999	6.89	High	High	High	High	High	High	High	High	High	High	High	High	High	High	High	High	High	High	High	High	High	High	High	High	High	High	High	High	0.963	0.995	1.192	0.992	1.222	6736	6768.2
FALSE	High	Master Protein	Q5YLW3	40S ribosomal protein S3 OS=Mus musculus OX=10090 GN=Rps3 PE=1 SV=1	0	124.728	71.6049	16	96	16	1	243	26.657	9.66	High	High	High	High	High	High	High	High	High	High	High	High	High	High	High	High	High	High	High	High	High	High	High	High	High	High	High	High	0.971	0.927	0.999	0.917	1.009	24628.2	25240.8
FALSE	High	Master Protein	Q8K3H0	DCC-interacting protein 13-alpha OS=Mus musculus OX=10090 GN=Appl1 PE=1 SV=1	0	124.171	34.0877	19	42	18	1	707	79.278	5.41	High	High	High	High	High	High	High	High	High	High	High	High	High	High	High	High	High	High	High	High	High	High	High	High	High	High	High	High	0.904	0.926	1.022	0.934	1.061	9926.7	9882.6
FALSE	High	Master Protein	B2RQC6	CAD protein OS=Mus musculus OX=10090 GN=Cad PE=1 SV=1	0	124.014	13.8876	26	29	26	1	2225	243.084	6.43	High	High	Not Found	High	High	High	High	High	High	High	High	High	High	High	High	High	High	High	High	High	High	High	High	High	High	High	High	High	0.998	0.933	1.025	0.905	1.03	2258	2413.2
FALSE	High	Master Protein	Q9QXC6	Beta-A3/A1 crystallin protein OS=Mus musculus OX=10090 GN=Cryba1 PE=1 SV=1	0	123.936	73.0233	12	49	12	1	215	25.19	6.42	Not Found	Not Found	High	High	High	High	High	High	High	High	High	High	High	High	High	High	High	High	High	High	High	High	High	High	High	High	High	High	1.734	5.148	9.068	1.721	6.983	3685.7	3772.2
FALSE	High	Master Protein	Q61171	Peroxiredoxin-2 OS=Mus musculus OX=10090 GN=Prdx2 PE=1 SV=3	0	123.881	68.1818	9	165	9	1	198	21.765	5.41	High	High	High	High	High	High	High	High	High	High	High	High	High	High	High	High	High	High	High	High	High	High	High	High	High	High	High	High	0.975	0.958	1.01	1.02	1.058	32375	33262.3
FALSE	High	Master Protein	O35136	Neural cell adhesion molecule 2 OS=Mus musculus OX=10090 GN=Ncam2 PE=1 SV=1	0	123.598	29.8686	23	43	23	1	837	93.145	6.07	High	High	High	High	High	High	High	High	High	High	High	High	High	High	High	High	High	High	High	High	High	High	High	High	High	High	High	High	0.898	0.893	1.017	0.952	1.029	12642.7	12778.6
FALSE	High	Master Protein	Q3V3R1	Monofunctional C1-tetrahydrofolate synthase, mitochondrial OS=Mus musculus OX=10090 GN=Mthfd1l PE=1 SV=2	0	123.546	32.2416	27	49	27	1	977	105.662	7.02	High	High	High	High	High	High	High	High	High	High	High	High	High	High	High	High	High	High	High	High	High	High	High	High	High	High	High	High	0.918	0.927	1.02	0.959	1.018	7970.3	8160.5
FALSE	High	Master Protein	Q6PDS3	NAD(+) hydrolase SARM1 OS=Mus musculus OX=10090 GN=Sarm1 PE=1 SV=1	0	123.447	38.8122	23	60	23	1	724	79.556	6.27	High	High	High	High	High	High	High	High	High	High	High	High	High	High	High	High	High	High	High	High	High	High	High	High	High	High	High	High	0.935	0.96	0.998	0.977	1.026	8939.5	9113.1
FALSE	High	Master Protein	Q8R2P8	Lysine--tRNA ligase OS=Mus musculus OX=10090 GN=Kars PE=1 SV=1	0	123.293	35.5769	22	52	22	1	624	71.245	6.43	High	High	High	High	High	High	High	High	High	High	High	High	High	High	High	High	High	High	High	High	High	High	High	High	High	High	High	High	0.953	0.952	1.02	0.965	1.015	10106.8	10295.6
FALSE	High	Master Protein	P52825	Carnitine O-palmitoyltransferase 2, mitochondrial OS=Mus musculus OX=10090 GN=Cpt2 PE=1 SV=2	0	123.26	39.9696	21	46	21	1	658	73.934	8.37	High	High	High	High	High	High	High	High	High	High	High	High	High	High	High	High	High	High	High	High	High	High	High	High	High	High	High	High	0.963	0.94	1.023	0.975	1.017	9403.8	9621
FALSE	High	Master Protein	D3Z041	Long-chain-fatty-acid--CoA ligase OS=Mus musculus OX=10090 GN=Acsl1 PE=1 SV=1	0	122.849	32.7611	23	62	22	1	699	77.984	7.47	High	High	High	High	High	High	High	High	High	High	High	High	High	High	High	High	High	High	High	High	High	High	High	High	High	High	High	High	0.962	0.963	1.033	0.974	1.027	10823.5	11068.6
FALSE	High	Master Protein	Q9D6Z1	Nucleolar protein 56 OS=Mus musculus OX=10090 GN=Nop56 PE=1 SV=2	0	122.806	37.4138	19	50	19	1	580	64.424	9.14	High	High	High	High	High	High	High	High	High	High	High	High	High	High	High	High	High	High	High	High	High	High	High	High	High	High	High	High	0.962	0.946	0.925	0.941	1.018	6310.6	6395.3
FALSE	High	Master Protein	Q60737	Casein kinase II subunit alpha OS=Mus musculus OX=10090 GN=Csnk2a1 PE=1 SV=2	0	122.801	46.8031	13	56	12	1	391	45.105	7.74	Not Found	Not Found	High	High	High	High	High	High	High	High	High	High	High	High	High	High	High	High	High	High	High	High	High	High	High	High	High	High	0.954	0.931	1.032	0.963	1.082	11340.1	11586.9
FALSE	High	Master Protein	O88532	Zinc finger RNA-binding protein OS=Mus musculus OX=10090 GN=Zfr PE=1 SV=2	0	122.701	25.419	23	41	23	1	1074	116.786	9.04	High	High	High	High	High	High	High	High	High	High	High	High	High	High	High	High	High	High	High	High	High	High	High	High	High	High	High	High	0.889	0.913	1.015	0.917	1.094	11021.5	11399.5
FALSE	High	Master Protein	P99026	Proteasome subunit beta type-4 OS=Mus musculus OX=10090 GN=Psmb4 PE=1 SV=1	0	122.673	48.4848	8	50	8	1	264	29.097	5.64	Not Found	High	High	High	High	High	High	High	High	High	High	High	High	High	High	High	High	High	High	High	High	High	High	High	High	High	High	High	0.957	0.965	1.039	0.971	0.993	11083.6	11434.6
FALSE	High	Master Protein	P62881	Guanine nucleotide-binding protein subunit beta-5 OS=Mus musculus OX=10090 GN=Gnb5 PE=1 SV=1	0	122.432	47.5949	16	70	16	1	395	43.537	6.46	High	High	High	High	High	High	High	High	High	High	High	High	High	High	High	High	High	High	High	High	High	High	High	High	High	High	High	High	0.933	0.936	0.982	0.92	0.991	16645.4	16849.9
FALSE	High	Master Protein	Q9JKB3	Y-box-binding protein 3 OS=Mus musculus OX=10090 GN=Ybx3 PE=1 SV=2	0	122.305	50.9695	12	84	4	1	361	38.79	9.69	High	High	High	High	High	High	High	High	High	High	High	High	High	High	High	High	High	High	High	High	High	High	High	High	High	High	High	High	0.895	0.923	0.907	0.893	1.059	7642.8	7918.9
FALSE	High	Master Protein	Q6PDI5	Proteasome adapter and scaffold protein ECM29 OS=Mus musculus OX=10090 GN=Ecpas PE=1 SV=3	0	122.191	14.3478	24	35	24	1	1840	203.573	7.06	High	Not Found	Not Found	High	High	High	High	High	High	High	High	High	High	High	High	High	High	High	High	High	High	High	High	High	High	High	High	High	0.897	0.908	1.04	0.931	1.053	7648.7	7710
FALSE	High	Master Protein	P12658	Calbindin OS=Mus musculus OX=10090 GN=Calb1 PE=1 SV=2	0	122.035	60.1533	14	90	13	1	261	29.975	4.83	Not Found	High	High	High	High	High	High	High	High	High	High	High	High	High	High	High	High	High	High	High	High	High	High	High	High	High	High	High	0.926	0.961	1.025	1.03	1.04	19403.4	19816.7
FALSE	High	Master Protein	A0A1L1SV73	Ubiquitin carboxyl-terminal hydrolase 47 OS=Mus musculus OX=10090 GN=Usp47 PE=1 SV=1	0	122.018	20.9302	23	35	23	1	1376	157.056	5.06	High	High	High	High	High	High	Not Found	High	High	High	High	High	High	High	High	High	High	High	High	High	High	High	High	High	High	High	High	High	0.936	1.011	1.115	0.987	1.075	4242.2	4299.3
FALSE	High	Master Protein	Q8JZN7	Mitochondrial Rho GTPase 2 OS=Mus musculus OX=10090 GN=Rhot2 PE=1 SV=1	0	121.987	38.2258	17	69	15	1	620	69.027	6	High	High	High	High	High	Not Found	High	High	High	High	High	High	High	High	High	High	High	High	High	High	High	High	High	High	High	High	High	High	0.965	0.961	0.987	0.956	1.008	7708.7	7616.9
FALSE	High	Master Protein	D3Z134	Protein MGARP OS=Mus musculus OX=10090 GN=Mgarp PE=1 SV=2	0	121.955	73.064	10	108	10	1	297	31.249	4.17	High	High	High	High	High	High	High	High	High	High	High	High	High	High	High	High	High	High	High	High	High	High	High	High	High	High	High	High	0.921	0.93	1.161	0.989	1.024	9125.5	9277.5
FALSE	High	Master Protein	Q3TD78	NIPSNAP domain-containing protein OS=Mus musculus OX=10090 GN=Nipsnap2 PE=2 SV=1	0	121.9	49.8221	10	39	10	1	281	32.85	9.32	High	High	High	High	High	High	High	High	High	High	High	High	High	High	High	High	High	High	High	High	High	High	High	High	High	High	High	High	0.928	0.924	1.14	0.96	1.004	11296.1	11460.8
FALSE	High	Master Protein	F8WIA1	CAP-Gly domain-containing linker protein 1 OS=Mus musculus OX=10090 GN=Clip1 PE=1 SV=1	0	121.76	19.2763	25	35	23	1	1437	161.137	5.24	High	High	High	High	High	High	High	High	High	High	High	High	High	High	High	High	High	High	High	High	High	High	High	High	High	High	High	High	0.931	0.926	1.025	0.947	1.016	6866.2	7053.5
FALSE	High	Master Protein	P18760	Cofilin-1 OS=Mus musculus OX=10090 GN=Cfl1 PE=1 SV=3	0	121.679	65.0602	10	89	8	1	166	18.548	8.09	High	High	High	High	High	High	High	High	High	High	High	High	High	High	High	High	High	High	High	High	High	High	High	High	High	High	High	High	0.88	0.94	0.962	1.001	1.19	27370.7	25389.8
FALSE	High	Master Protein	Q5NC81	Nucleoside diphosphate kinase OS=Mus musculus OX=10090 GN=Nme1 PE=1 SV=1	0	121.624	77.6316	11	112	2	1	152	17.197	7.37	Not Found	High	High	High	High	High	High	High	High	High	High	High	High	High	High	High	High	High	High	High	High	High	High	High	High	High	High	High	0.925	0.944	1.067	1.017	1.063	6349.2	6552.4
FALSE	High	Master Protein	Q9JKK7	Tropomodulin-2 OS=Mus musculus OX=10090 GN=Tmod2 PE=1 SV=2	0	121.563	51.567	15	53	14	1	351	39.487	5.35	High	High	High	High	High	High	High	High	High	High	High	High	High	High	High	High	High	High	High	High	High	High	High	High	High	High	High	High	0.922	0.919	1.023	0.963	1.105	14812	14691.4
FALSE	High	Master Protein	O70251	Elongation factor 1-beta OS=Mus musculus OX=10090 GN=Eef1b PE=1 SV=5	0	121.562	69.7778	10	42	9	1	225	24.678	4.69	Not Found	High	High	High	High	High	High	High	High	High	High	High	High	High	High	High	High	High	High	High	High	High	High	High	High	High	High	High	0.943	0.924	1.115	0.996	1.013	11314.3	11506.8
FALSE	High	Master Protein	Q9DCX2	ATP synthase subunit d, mitochondrial OS=Mus musculus OX=10090 GN=Atp5pd PE=1 SV=3	0	121.558	64.5963	8	82	8	1	161	18.738	5.69	High	High	High	High	High	High	High	High	High	High	High	High	High	High	High	High	High	High	High	High	High	High	High	High	High	High	High	High	1.058	0.912	1.105	1.102	1.124	19685.8	20279.3
FALSE	High	Master Protein	P62761	Visinin-like protein 1 OS=Mus musculus OX=10090 GN=Vsnl1 PE=1 SV=2	0	121.496	74.8691	14	80	11	1	191	22.128	5.15	High	High	High	High	High	High	High	High	High	High	High	High	High	High	High	High	High	High	High	High	High	High	High	High	High	High	High	High	0.891	0.914	1.02	0.931	1.014	21087.8	21341.4
FALSE	High	Master Protein	Q3UAS2	F-actin-capping protein subunit alpha OS=Mus musculus OX=10090 GN=Capza1 PE=2 SV=1	0	121.474	68.8811	12	45	10	1	286	32.919	5.55	High	High	High	High	High	High	High	High	High	High	High	High	High	High	High	High	High	High	High	High	High	High	High	High	High	High	High	High	0.94	0.943	1.013	0.975	1.046	6245.3	6454.6
FALSE	High	Master Protein	H6WZF5	Anion exchange protein OS=Mus musculus OX=10090 GN=Slc4a7 PE=1 SV=1	0	121.397	18.5864	18	58	14	1	1146	128.805	6.67	High	High	High	High	High	High	Not Found	High	High	High	High	High	High	High	High	High	High	High	High	High	High	High	High	High	High	High	High	High	0.879	0.917	1.073	0.913	1.017	7602.3	7706.6
FALSE	High	Master Protein	P28474	Alcohol dehydrogenase class-3 OS=Mus musculus OX=10090 GN=Adh5 PE=1 SV=3	0	121.124	34.2246	10	48	9	1	374	39.522	7.25	Not Found	Not Found	High	High	High	High	High	High	High	High	High	High	High	High	High	High	High	High	High	High	High	High	High	High	High	High	High	High	0.941	0.928	1.059	1.034	1.074	12038.9	12531
FALSE	High	Master Protein	E9Q9C2	Actin-binding LIM protein 1 OS=Mus musculus OX=10090 GN=Ablim1 PE=1 SV=1	0	121.027	32.4324	20	42	19	1	777	87.2	8.29	High	High	High	High	High	High	High	High	High	High	High	High	High	High	High	High	High	High	High	High	High	High	High	High	High	High	High	High	0.93	0.95	1.015	0.96	1.113	8876.2	8929.4
FALSE	High	Master Protein	E9PVA8	eIF-2-alpha kinase activator GCN1 OS=Mus musculus OX=10090 GN=Gcn1 PE=1 SV=1	0	121.004	11.7185	26	33	26	1	2671	292.834	7.36	High	High	High	High	High	High	High	High	High	High	High	High	High	High	High	High	High	High	High	High	High	High	High	High	High	High	High	High	0.961	0.937	0.996	0.956	1.006	3453.9	3539.2
FALSE	High	Master Protein	Q91UZ1	1-phosphatidylinositol 4,5-bisphosphate phosphodiesterase OS=Mus musculus OX=10090 GN=Plcb4 PE=1 SV=1	0	120.893	24.766	29	55	29	1	1175	134.442	6.9	High	High	High	High	High	High	High	High	High	High	High	High	High	High	High	High	High	High	High	High	High	High	High	High	High	High	High	High	0.907	0.913	1.082	0.894	1.062	9894.1	9987.4
FALSE	High	Master Protein	Q8C0M9	Isoaspartyl peptidase/L-asparaginase OS=Mus musculus OX=10090 GN=Asrgl1 PE=1 SV=1	0	120.813	49.3865	15	57	15	1	326	33.928	7.65	Not Found	High	High	High	High	High	High	High	High	High	High	High	High	High	High	High	High	High	High	High	High	High	High	High	High	High	High	High	0.935	0.935	1.025	0.983	1.019	14985.6	15409.5
FALSE	High	Master Protein	Q3TYK4	Protein kinase cAMP-dependent type I regulatory subunit alpha OS=Mus musculus OX=10090 GN=Prkar1a PE=2 SV=1	0	120.648	37.8431	17	80	14	1	510	57.245	6.89	High	High	High	High	High	High	High	High	High	High	High	High	High	High	High	High	High	High	High	High	High	High	High	High	High	High	High	High	0.919	0.938	1.006	0.954	1.041	12473.8	12725.6
FALSE	High	Master Protein	Q3TGW0	Actin-related protein 3 OS=Mus musculus OX=10090 GN=Actr3 PE=2 SV=1	0	120.561	48.0861	16	69	13	1	418	47.346	5.92	High	High	High	Not Found	High	High	High	High	High	High	High	High	High	High	High	High	High	High	High	High	High	High	High	High	High	High	High	High	0.916	0.941	1.039	0.953	1.061	14752	15124
FALSE	High	Master Protein	Q8JZQ2	AFG3-like protein 2 OS=Mus musculus OX=10090 GN=Afg3l2 PE=1 SV=1	0	120.546	33.6658	29	66	28	1	802	89.463	8.6	High	High	High	High	High	High	High	High	High	High	High	High	High	High	High	High	High	High	High	High	High	High	High	High	High	High	High	High	0.928	0.951	1.076	0.962	1.031	11896.2	12266.3
FALSE	High	Master Protein	E9QKC6	Tripartite motif-containing protein 2 OS=Mus musculus OX=10090 GN=Trim2 PE=1 SV=1	0	120.441	31.2987	19	43	17	1	770	84.266	7.47	High	High	High	High	High	High	High	High	High	High	High	High	High	High	High	High	High	High	High	High	High	High	High	High	High	High	High	High	0.957	0.94	1.06	0.986	1.085	7794.5	8268
FALSE	High	Master Protein	Q62277	Synaptophysin OS=Mus musculus OX=10090 GN=Syp PE=1 SV=2	0	120.318	71.6561	11	110	11	1	314	34.002	4.94	High	High	High	High	High	High	High	High	High	High	High	High	High	High	High	High	High	High	High	High	High	High	High	High	High	High	High	High	0.863	0.929	1.118	0.864	1.061	17040.6	17320.5
FALSE	High	Master Protein	Q3UWK3	Peripherin-2 OS=Mus musculus OX=10090 GN=Prph2 PE=2 SV=1	0	120.219	33.526	10	155	10	1	346	39.234	8.02	High	High	High	High	High	High	High	High	High	High	High	High	High	High	High	High	High	High	High	High	High	High	High	High	High	High	High	High	0.921	0.857	0.863	0.914	0.893	37549.8	39200.9
FALSE	High	Master Protein	P22599	Alpha-1-antitrypsin 1-2 OS=Mus musculus OX=10090 GN=Serpina1b PE=1 SV=2	0	120.155	44.3099	12	52	2	1	413	45.946	5.54	Not Found	Not Found	High	High	High	High	High	High	High	High	High	High	High	High	High	High	High	High	High	High	High	High	High	High	High	High	High	High	0.899	1.026	0.928	0.931	0.978	482.3	449.4
FALSE	High	Master Protein	Q3UHD6	Sorting nexin-27 OS=Mus musculus OX=10090 GN=Snx27 PE=1 SV=2	0	120.064	34.3228	15	36	15	1	539	60.95	6.4	High	High	High	High	High	High	High	Not Found	High	High	High	High	High	High	High	High	High	High	High	High	High	High	High	High	High	High	High	High	0.907	0.923	1.051	0.949	1.044	2887	2949
FALSE	High	Master Protein	Q9EQQ9	Protein O-GlcNAcase OS=Mus musculus OX=10090 GN=Oga PE=1 SV=2	0	119.788	27.4017	19	36	19	1	916	103.096	4.92	High	High	High	High	High	High	High	High	High	High	High	High	High	High	High	High	High	High	High	High	High	High	High	High	High	High	High	High	0.933	0.964	1.074	0.959	0.997	6187.7	6288.4
FALSE	High	Master Protein	Q8R056	Prom1 protein OS=Mus musculus OX=10090 GN=Prom1 PE=1 SV=1	0	119.668	27.6722	19	49	19	1	842	94.418	6.9	High	High	High	High	High	High	High	High	High	High	High	High	High	High	High	High	High	High	High	High	High	High	High	High	High	High	High	High	0.942	0.919	0.93	0.951	0.949	12619.1	12668.6
FALSE	High	Master Protein	Q8C5H8	NAD kinase 2, mitochondrial OS=Mus musculus OX=10090 GN=Nadk2 PE=1 SV=2	0	119.637	48.8938	17	68	1	1	452	50.827	8.07	High	High	High	High	High	High	High	Not Found	High	High	High	High	High	High	High	High	High	High	High	High	High	High	High	High	High	High	High	High	0.959	0.965	1.039	0.979	1.05	10982.3	11171.3
FALSE	High	Master Protein	Q9CSH3	Exosome complex exonuclease RRP44 OS=Mus musculus OX=10090 GN=Dis3 PE=1 SV=4	0	119.238	31.0021	26	46	26	1	958	108.769	7.53	Not Found	High	High	High	High	High	High	High	High	High	High	High	High	High	High	High	High	High	High	High	High	High	High	High	High	High	High	High	0.942	0.942	1.014	0.952	1.029	7091.2	7342.4
FALSE	High	Master Protein	Q9CX86	Heterogeneous nuclear ribonucleoprotein A0 OS=Mus musculus OX=10090 GN=Hnrnpa0 PE=1 SV=1	0	119.09	44.918	11	118	10	1	305	30.512	9.31	High	High	High	High	High	High	High	High	High	High	High	High	High	High	High	High	High	High	High	High	High	High	High	High	High	High	High	High	0.916	0.927	1.048	0.938	1.042	16234.7	16423.5
FALSE	High	Master Protein	Q9Z315	U4/U6.U5 tri-snRNP-associated protein 1 OS=Mus musculus OX=10090 GN=Sart1 PE=1 SV=1	0	119.02	27.7916	17	28	17	1	806	90.83	5.82	High	High	High	High	High	High	High	Not Found	High	High	High	High	High	High	High	High	High	High	High	High	High	High	High	High	High	High	High	High	0.932	0.927	0.997	0.943	1.048	7044.2	7308.6
FALSE	High	Master Protein	P60904	DnaJ homolog subfamily C member 5 OS=Mus musculus OX=10090 GN=Dnajc5 PE=1 SV=1	0	118.861	55.5556	8	65	8	1	198	22.086	5.07	High	High	High	High	High	High	Not Found	Not Found	High	High	High	High	High	High	High	High	High	High	High	High	High	High	High	High	High	High	High	High	0.902	0.909	1.008	0.95	1.025	13006.6	13284.4
FALSE	High	Master Protein	O08582	GTP-binding protein 1 OS=Mus musculus OX=10090 GN=Gtpbp1 PE=1 SV=2	0	118.745	30.8383	16	36	16	1	668	72.255	8.29	High	High	High	Not Found	High	High	High	High	High	High	High	High	High	High	High	High	High	High	High	High	High	High	High	High	High	High	High	High	0.942	0.971	1.021	1	1.074	5277.7	5468.9
FALSE	High	Master Protein	Q99J57	S-adenosylmethionine synthase OS=Mus musculus OX=10090 GN=Mat2a PE=1 SV=1	0	118.638	44.8101	14	46	14	1	395	43.661	6.48	Not Found	High	High	High	High	High	High	High	High	High	High	High	High	High	High	High	High	High	High	High	High	High	High	High	High	High	High	High	0.958	0.943	1.03	0.969	1.042	7986.9	8290.1
FALSE	High	Master Protein	D3Z3N4	Heterogeneous nuclear ribonucleoprotein H3 OS=Mus musculus OX=10090 GN=Hnrnph3 PE=1 SV=1	0	118.613	45.0867	10	65	9	1	346	36.846	6.87	High	High	High	High	High	High	High	High	High	High	High	High	High	High	High	High	High	High	High	High	High	High	High	High	High	High	High	High	0.83	0.894	0.946	0.817	1.041	12524.2	12968.5
FALSE	High	Master Protein	P09041	Phosphoglycerate kinase 2 OS=Mus musculus OX=10090 GN=Pgk2 PE=1 SV=4	0	118.567	18.4652	6	417	1	1	417	44.824	6.8	High	High	High	High	High	High	High	High	High	High	High	High	High	High	High	High	High	High	High	High	High	High	High	High	High	High	High	High
FALSE	High	Master Protein	B2RRE0	A kinase (PRKA) anchor protein (Gravin) 12 OS=Mus musculus OX=10090 GN=Akap12 PE=2 SV=1	0	118.567	17.1021	19	34	19	1	1684	180.586	4.44	High	High	High	High	High	High	High	High	High	High	High	High	High	High	High	High	High	High	High	High	High	High	High	High	High	High	High	High	0.913	0.925	1.066	0.967	1.019	4352.7	4478.5
FALSE	High	Master Protein	Q99MR6	Serrate RNA effector molecule homolog OS=Mus musculus OX=10090 GN=Srrt PE=1 SV=1	0	118.561	27.3143	21	58	21	1	875	100.39	5.97	High	High	High	High	High	High	High	High	High	High	High	High	High	High	High	High	High	High	High	High	High	High	High	High	High	High	High	High	0.915	0.938	1.022	0.966	1.026	10746.8	10915
FALSE	High	Master Protein	Q99L45	Eukaryotic translation initiation factor 2 subunit 2 OS=Mus musculus OX=10090 GN=Eif2s2 PE=1 SV=1	0	118.554	48.6405	16	78	16	1	331	38.068	5.8	High	High	High	High	High	High	High	High	High	High	High	High	High	High	High	High	High	High	High	High	High	High	High	High	High	High	High	High	0.941	0.937	1.017	0.997	1.018	18948.8	19388.4
FALSE	High	Master Protein	P62702	40S ribosomal protein S4, X isoform OS=Mus musculus OX=10090 GN=Rps4x PE=1 SV=2	0	118.143	53.9924	15	70	4	1	263	29.579	10.15	High	High	High	High	High	High	High	High	High	High	High	High	High	High	High	High	High	High	High	High	High	High	High	High	High	High	High	High	0.972	0.948	0.996	0.96	1.014	14566.9	14987.4
FALSE	High	Master Protein	Q8BJ71	Nuclear pore complex protein Nup93 OS=Mus musculus OX=10090 GN=Nup93 PE=1 SV=1	0	118.066	31.8681	26	47	26	1	819	93.222	5.72	High	High	High	High	High	High	High	High	High	High	High	High	High	High	High	High	High	High	High	High	High	High	High	High	High	High	High	High	0.907	0.93	1.129	0.942	1.057	11485.5	11496.2
FALSE	High	Master Protein	O08547	Vesicle-trafficking protein SEC22b OS=Mus musculus OX=10090 GN=Sec22b PE=1 SV=3	0	117.862	51.6279	8	70	8	1	215	24.725	8.51	High	High	High	High	High	High	Not Found	High	High	High	High	High	High	High	High	High	High	High	High	High	High	High	High	High	High	High	High	High	0.949	0.941	1.017	0.988	1.02	13899.4	14293.9
FALSE	High	Master Protein	Q8BMA6	Signal recognition particle subunit SRP68 OS=Mus musculus OX=10090 GN=Srp68 PE=1 SV=2	0	117.854	33.12	18	36	18	1	625	70.53	8.57	High	High	High	High	High	High	High	High	High	High	High	High	High	High	High	High	High	High	High	High	High	High	High	High	High	High	High	High	0.914	0.931	1.064	0.967	1.025	7449.9	7590.9
FALSE	High	Master Protein	F8WIS9	calcium/calmodulin-dependent protein kinase OS=Mus musculus OX=10090 GN=Camk2a PE=1 SV=1	0	117.808	39.8773	14	54	9	1	489	55.312	7.44	High	High	High	High	High	High	High	High	High	High	High	High	High	High	High	High	High	High	High	High	High	High	High	High	High	High	High	High	0.942	0.902	1.025	0.936	1.029	4144.2	4267.5
FALSE	High	Master Protein	Q5M8R8	60S acidic ribosomal protein P0 OS=Mus musculus OX=10090 GN=Rplp0 PE=2 SV=1	0	117.748	52.6814	12	81	12	1	317	34.195	6.25	High	High	High	High	High	High	High	High	High	High	High	High	High	High	High	High	High	High	High	High	High	High	High	High	High	High	High	High	1.009	0.98	0.963	0.942	0.994	15897.2	15994.3
FALSE	High	Master Protein	P60487	Chronophin OS=Mus musculus OX=10090 GN=Pdxp PE=1 SV=1	0	117.692	63.0137	14	52	12	1	292	31.492	5.74	High	High	High	High	High	High	High	High	High	High	High	High	High	High	High	High	High	High	High	High	High	High	High	High	High	High	High	High	0.961	0.96	1.037	0.985	1.033	10387.2	10712.3
FALSE	High	Master Protein	Q61081	Hsp90 co-chaperone Cdc37 OS=Mus musculus OX=10090 GN=Cdc37 PE=1 SV=1	0	117.465	30.6069	10	58	10	1	379	44.565	5.34	High	High	High	High	High	High	High	High	High	High	High	High	High	High	High	High	High	High	High	High	High	High	High	High	High	High	High	High	0.915	0.955	1.024	0.96	1.032	9649	9907.9
FALSE	High	Master Protein	A0A075DC90	Cytochrome c oxidase subunit 2 OS=Mus musculus OX=10090 GN=COX2 PE=3 SV=1	0	117.335	48.0176	7	81	7	1	227	25.986	4.73	High	High	High	High	High	High	High	High	High	High	High	High	High	High	High	High	High	High	High	High	High	High	High	High	High	High	High	High	0.934	0.947	1.058	0.963	1.022	12686.4	12764.5
FALSE	High	Master Protein	B0QZN5	Vesicle-associated membrane protein 2 OS=Mus musculus OX=10090 GN=Vamp2 PE=1 SV=1	0	117.234	24.5399	4	92	3	1	163	17.851	9.38	High	High	High	High	High	Not Found	Not Found	High	High	High	High	High	High	High	High	High	High	High	High	High	High	High	High	High	High	High	High	High	0.898	0.907	1.002	1.035	1.06	20703	21379
FALSE	High	Master Protein	Q61102	Iron-sulfur clusters transporter ABCB7, mitochondrial OS=Mus musculus OX=10090 GN=Abcb7 PE=1 SV=3	0	117.111	26.7287	15	37	15	1	752	82.529	9.32	Not Found	High	High	High	High	High	High	High	High	High	High	High	High	High	High	High	High	High	High	High	High	High	High	High	High	High	High	High	0.934	0.907	1.016	0.979	1.038	7118.9	7425.2
FALSE	High	Master Protein	A0A6I8MX18	Protein argonaute-1 OS=Mus musculus OX=10090 GN=Ago1 PE=1 SV=1	0	117.11	30.5028	19	38	9	1	895	101.575	9.17	High	Not Found	High	High	High	High	High	High	High	High	High	High	High	High	High	High	High	High	High	High	High	High	High	High	High	High	High	High	0.96	0.925	1.085	0.915	1.119	1441.4	1493.4
FALSE	High	Master Protein	O35945	Aldehyde dehydrogenase, cytosolic 1 OS=Mus musculus OX=10090 GN=Aldh1a7 PE=1 SV=1	0	117.103	26.3473	11	65	4	1	501	54.553	7.71	Not Found	High	High	High	High	High	High	High	High	High	High	High	High	High	High	High	High	High	High	High	High	High	High	High	High	High	High	High	0.883	0.936	1.071	0.939	0.987	2197	2212.6
FALSE	High	Master Protein	Q9DCL9	Bifunctional phosphoribosylaminoimidazole carboxylase/phosphoribosylaminoimidazole succinocarboxamide synthetase OS=Mus musculus OX=10090 GN=Paics PE=1 SV=4	0	117.09	47.5294	16	54	16	1	425	46.976	7.23	High	High	High	High	Not Found	High	High	High	High	High	High	High	High	High	High	High	High	High	High	High	High	High	High	High	High	High	High	High	0.945	0.955	1.035	0.987	1.02	7637.3	7932.3
FALSE	High	Master Protein	Q8CFI7	DNA-directed RNA polymerase II subunit RPB2 OS=Mus musculus OX=10090 GN=Polr2b PE=1 SV=2	0	117.049	23.6797	25	36	25	1	1174	133.825	6.87	High	High	High	High	High	High	High	High	High	High	High	High	High	High	High	High	High	High	High	High	High	High	High	High	High	High	High	High	0.775	0.778	0.804	0.741	1.091	7830.4	7962.5
FALSE	High	Master Protein	H3BL37	Treacle protein OS=Mus musculus OX=10090 GN=Tcof1 PE=1 SV=1	0	116.903	18.8053	23	34	23	1	1356	138.473	9.26	Not Found	Not Found	High	High	High	High	High	High	High	High	High	High	High	High	High	High	High	High	High	High	High	High	High	High	High	High	High	High	0.923	0.864	0.927	0.92	1.069	6087.4	6408.9
FALSE	High	Master Protein	Q8BGW1	Alpha-ketoglutarate-dependent dioxygenase FTO OS=Mus musculus OX=10090 GN=Fto PE=1 SV=1	0	116.79	36.8526	15	42	15	1	502	57.97	5.12	High	High	High	High	High	High	High	High	High	High	High	High	High	High	High	High	High	High	High	High	High	High	High	High	High	High	High	High	0.933	0.993	1.059	0.966	1.024	7495.5	7497.8
FALSE	High	Master Protein	Q9JJK2	LanC-like protein 2 OS=Mus musculus OX=10090 GN=Lancl2 PE=1 SV=1	0	116.635	37.7778	11	42	11	1	450	50.745	7.28	High	High	High	High	High	Not Found	Not Found	High	High	High	High	High	High	High	High	High	High	High	High	High	High	High	High	High	High	High	High	High	0.954	0.977	1.043	0.994	1.072	9061.5	9175.5
FALSE	High	Master Protein	A0A3B2WCL5	Ran-binding protein 3 OS=Mus musculus OX=10090 GN=Ranbp3 PE=1 SV=1	0	116.632	28.3154	14	38	14	1	558	59.295	4.94	High	High	High	High	High	High	High	High	High	High	High	High	High	High	High	High	High	High	High	High	High	High	High	High	High	High	High	High	0.923	0.941	1.013	0.932	1.01	12921.6	13101
FALSE	High	Master Protein	Q3TL20	40S ribosomal protein S2 OS=Mus musculus OX=10090 GN=Rps2 PE=2 SV=1	0	116.174	51.1945	14	93	14	1	293	31.211	10.3	Not Found	High	Not Found	High	High	High	High	High	High	High	High	High	High	High	High	High	High	High	High	High	High	High	High	High	High	High	High	High	0.984	0.882	1.033	0.864	1.004	20205.9	20553.5
FALSE	High	Master Protein	P63037	DnaJ homolog subfamily A member 1 OS=Mus musculus OX=10090 GN=Dnaja1 PE=1 SV=1	0	116.094	47.8589	14	43	14	1	397	44.839	7.08	High	High	High	High	High	High	High	High	High	High	High	High	High	High	High	High	High	High	High	High	High	High	High	High	High	High	High	High	0.97	0.948	1.065	1.007	1.037	8488.4	8740.3
FALSE	High	Master Protein	Q9CQ60	6-phosphogluconolactonase OS=Mus musculus OX=10090 GN=Pgls PE=1 SV=1	0	116.08	63.4241	11	41	11	1	257	27.237	5.85	High	Not Found	High	High	High	High	High	High	High	High	High	High	High	High	High	High	High	High	High	High	High	High	High	High	High	High	High	High	0.962	0.961	1.087	0.984	1.073	7132.7	7195.2
FALSE	High	Master Protein	Q9JJV1	Beta-crystallin A2 OS=Mus musculus OX=10090 GN=Cryba2 PE=2 SV=3	0	115.813	53.8071	7	42	7	1	197	22.223	6.77	Not Found	Not Found	High	High	High	High	High	Not Found	High	High	High	High	High	High	High	High	High	High	High	High	High	High	High	High	High	High	High	High	1.132	2.796	3.257	1.896	3.104	6892	7188.6
FALSE	High	Master Protein	Q6PHQ9	Polyadenylate-binding protein OS=Mus musculus OX=10090 GN=Pabpc4 PE=1 SV=1	0	115.779	30.4545	17	41	9	1	660	72.197	9.39	High	High	High	High	High	High	High	High	High	High	High	High	High	High	High	High	High	High	High	High	High	High	High	High	High	High	High	High	0.951	0.972	1.054	0.898	1.023	3408.1	3388.4
FALSE	High	Master Protein	Q8R2R9	AP-3 complex subunit mu-2 OS=Mus musculus OX=10090 GN=Ap3m2 PE=1 SV=1	0	115.597	44.2584	13	29	10	1	418	46.886	7.56	Not Found	Not Found	High	High	High	High	High	High	High	High	High	High	High	High	High	High	High	High	High	High	High	High	High	High	High	High	High	High	0.876	0.915	1.067	0.939	1.042	5957.5	5875.7
FALSE	High	Master Protein	P31324	cAMP-dependent protein kinase type II-beta regulatory subunit OS=Mus musculus OX=10090 GN=Prkar2b PE=1 SV=3	0	115.572	42.7885	13	41	11	1	416	46.138	4.98	High	High	Not Found	Not Found	High	High	High	High	High	High	High	High	High	High	High	High	High	High	High	High	High	High	High	High	High	High	High	High	0.935	0.958	1.038	0.985	1.048	9903.6	10148.3
FALSE	High	Master Protein	Q3UGT1	carnitine O-palmitoyltransferase OS=Mus musculus OX=10090 GN=Cpt1a PE=2 SV=1	0	115.499	28.8486	20	47	20	1	773	88.196	8.54	High	High	High	High	High	High	High	High	High	High	High	High	High	High	High	High	High	High	High	High	High	High	High	High	High	High	High	High	0.969	0.946	1.065	1.032	1.075	4111.6	4084.9
FALSE	High	Master Protein	E9PY39	Predicted gene 20431 OS=Mus musculus OX=10090 GN=Gm20431 PE=3 SV=1	0	115.46	23.7197	8	109	3	1	371	42.069	6.76	High	High	High	High	High	High	High	High	High	High	High	High	High	High	High	High	High	High	High	High	High	High	High	High	High	High	High	High	0.965	0.966	0.967	1.014	1.021	8369.6	8610
FALSE	High	Master Protein	Q9QYJ0	DnaJ homolog subfamily A member 2 OS=Mus musculus OX=10090 GN=Dnaja2 PE=1 SV=1	0	115.396	44.9029	15	61	15	1	412	45.717	6.48	High	High	High	High	High	High	Not Found	Not Found	High	High	High	High	High	High	High	High	High	High	High	High	High	High	High	High	High	High	High	High	0.941	0.961	1.022	0.966	1.034	11627.3	11786.5
FALSE	High	Master Protein	G3UWS4	Serine/threonine-protein phosphatase 2A 65 kDa regulatory subunit A beta isoform OS=Mus musculus OX=10090 GN=Ppp2r1b PE=1 SV=1	0	115.377	15.562	7	34	1	1	694	76.017	5.19	High	Not Found	High	High	High	High	High	High	High	High	High	High	High	High	High	High	High	High	High	High	High	High	High	High	High	High	High	High
FALSE	High	Master Protein	Q63844	Mitogen-activated protein kinase 3 OS=Mus musculus OX=10090 GN=Mapk3 PE=1 SV=5	0	115.353	47.1053	16	86	11	1	380	43.039	6.61	High	High	High	High	High	High	High	High	High	High	High	High	High	High	High	High	High	High	High	High	High	High	High	High	High	High	High	High	0.911	0.952	1.034	0.934	1.003	7957.1	7987.6
FALSE	High	Master Protein	A0A0N4SVL0	Eukaryotic translation initiation factor 4 gamma 3 OS=Mus musculus OX=10090 GN=Eif4g3 PE=1 SV=2	0	115.264	15.9478	27	52	22	1	1762	192.73	5.81	High	High	High	High	High	High	High	High	High	High	High	High	High	High	High	High	High	High	High	High	High	High	High	High	High	High	High	High	0.939	0.95	0.981	0.927	0.971	7234.6	7419.5
FALSE	High	Master Protein	Q548L6	Glutamate decarboxylase OS=Mus musculus OX=10090 GN=Gad1 PE=1 SV=1	0	115.193	31.7032	16	77	15	1	593	66.605	7.17	High	High	High	High	High	High	High	High	High	High	High	High	High	High	High	High	High	High	High	High	High	High	High	High	High	High	High	High	0.911	0.91	1.072	0.96	1.052	8024	8062.9
FALSE	High	Master Protein	Q3TMB8	Adenylosuccinate lyase OS=Mus musculus OX=10090 GN=Adsl PE=2 SV=1	0	115.188	35.7438	12	32	12	1	484	54.83	7.44	High	High	Not Found	High	High	High	High	High	High	High	High	High	High	High	High	High	High	High	High	High	High	High	High	High	High	High	High	High	0.968	0.943	1.056	0.996	1.058	7204.3	7514.3
FALSE	High	Master Protein	Q80XH2	Interphotoreceptor matrix proteoglycan 2 OS=Mus musculus OX=10090 GN=Impg2 PE=1 SV=1	0	115.105	14.8029	14	41	14	1	1243	138.015	4.78	High	High	High	High	High	High	High	High	High	High	High	High	High	High	High	High	High	High	High	High	High	High	High	High	High	High	High	High	0.918	0.927	0.91	0.948	0.918	9439.5	9611.5
FALSE	High	Master Protein	Q3V3N7	Bardet-Biedl syndrome 1 protein homolog OS=Mus musculus OX=10090 GN=Bbs1 PE=1 SV=1	0	114.717	39.9663	16	30	16	1	593	65.053	8.54	High	High	High	High	High	High	High	High	High	High	High	High	High	High	High	High	High	High	High	High	High	High	High	High	High	High	High	High	0.939	0.937	0.914	0.937	0.988	6554	6583.6
FALSE	High	Master Protein	A0A2P9DUN6	Serpina1 DOM-7 OS=Mus musculus OX=10090 GN=DOM-7 PE=2 SV=1	0	114.634	46.9734	12	47	0	1	413	45.98	5.36	Not Found	High	High	High	High	High	High	High	High	High	High	High	High	High	High	High	High	High	High	High	High	High	High	High	High	High	High	High
FALSE	High	Master Protein	Q60520	Paired amphipathic helix protein Sin3a OS=Mus musculus OX=10090 GN=Sin3a PE=1 SV=3	0	114.616	21.6641	23	35	22	1	1274	144.998	7.25	High	High	High	High	High	High	High	High	High	High	High	High	High	High	High	High	High	High	High	High	High	High	High	High	High	High	High	High	0.898	0.931	1.044	0.974	1.036	4721.8	4673
FALSE	High	Master Protein	P99027	60S acidic ribosomal protein P2 OS=Mus musculus OX=10090 GN=Rplp2 PE=1 SV=3	0	114.499	76.5217	6	40	6	1	115	11.644	4.54	High	High	High	High	High	High	Not Found	High	High	High	High	High	High	High	High	High	High	High	High	High	High	High	High	High	High	High	High	High	1.126	1	1.056	1.119	1.191	8942.2	9273.2
FALSE	High	Master Protein	A0A087WP80	Limbic system-associated membrane protein OS=Mus musculus OX=10090 GN=Lsamp PE=1 SV=1	0	114.468	37.1831	11	102	11	1	355	39.333	6.1	High	High	High	High	High	High	High	High	High	High	High	High	High	High	High	High	High	High	High	High	High	High	High	High	High	High	High	High	0.975	0.99	0.904	1.051	1.094	19173.4	19463.6
FALSE	High	Master Protein	A0A6B9EQU3	Serine/threonine-protein phosphatase OS=Mus musculus OX=10090 GN=Ppp3cb PE=2 SV=1	0	114.46	31.6479	15	55	9	1	534	60.237	6.1	High	High	High	High	High	High	High	High	High	High	High	High	High	High	High	High	High	High	High	High	High	High	High	High	High	High	High	High	0.909	0.918	0.991	0.931	1.016	3613.4	3637.9
FALSE	High	Master Protein	Q0PD56	Rab5B OS=Mus musculus OX=10090 GN=Rab5b PE=2 SV=1	0	114.43	61.1354	10	54	7	1	229	25.259	6.92	High	High	High	High	High	High	High	High	High	High	High	High	High	High	High	High	High	High	High	High	High	High	High	High	High	High	High	High	0.905	0.938	1.04	0.941	0.988	9375.4	9380.4
FALSE	High	Master Protein	G3UXL2	ribose-phosphate diphosphokinase OS=Mus musculus OX=10090 GN=Prps1l3 PE=3 SV=1	0	114.352	55.6604	14	44	7	1	318	34.802	6.98	High	High	High	High	High	High	High	High	High	High	High	High	High	High	High	High	High	High	High	High	High	High	High	High	High	High	High	High	0.956	0.974	0.984	0.979	1.043	9765.8	9802.3
FALSE	High	Master Protein	Q91WU5	Arsenite methyltransferase OS=Mus musculus OX=10090 GN=As3mt PE=1 SV=2	0	114.258	50.5319	17	43	17	1	376	41.767	5.86	High	High	High	High	High	High	High	High	High	High	High	High	High	High	High	High	High	High	High	High	High	High	High	High	High	High	High	High	0.956	0.974	1.042	0.975	1.019	6175.6	6417.1
FALSE	High	Master Protein	Q0PD53	Rab6B OS=Mus musculus OX=10090 GN=Rab6b PE=1 SV=1	0	114.233	68.2692	12	102	5	1	208	23.447	5.53	High	High	High	High	High	High	High	High	High	High	High	High	High	High	High	High	High	High	High	High	High	High	High	High	High	High	High	High	0.964	0.946	1.032	0.993	1.036	13019.9	13019.2
FALSE	High	Master Protein	P27659	60S ribosomal protein L3 OS=Mus musculus OX=10090 GN=Rpl3 PE=1 SV=3	0	114.184	44.665	17	74	17	1	403	46.081	10.21	High	High	High	High	High	High	High	High	High	High	High	High	High	High	High	High	High	High	High	High	High	High	High	High	High	High	High	High	0.865	0.819	0.958	0.838	0.992	18279.9	18482.5
FALSE	High	Master Protein	A2AFF6	Cohesin subunit SA OS=Mus musculus OX=10090 GN=Stag2 PE=1 SV=1	0	114.088	20.4259	26	56	17	1	1268	145.613	5.52	High	High	High	High	High	High	High	High	High	High	High	High	High	High	High	High	High	High	High	High	High	High	High	High	High	High	High	High	0.899	0.926	1.035	0.944	1.036	11947.3	12129.6
FALSE	High	Master Protein	E9QAQ7	AT-rich interactive domain-containing protein 1A OS=Mus musculus OX=10090 GN=Arid1a PE=1 SV=1	0	114.012	11.4561	20	28	19	1	2287	242.52	6.71	High	High	High	High	High	High	High	High	High	High	High	High	High	High	High	High	High	High	High	High	High	High	High	High	High	High	High	High	0.884	0.939	1.026	0.916	1.036	4662.4	4745.4
FALSE	High	Master Protein	P33175	Kinesin heavy chain isoform 5A OS=Mus musculus OX=10090 GN=Kif5a PE=1 SV=3	0	114.005	15.6767	14	48	3	1	1027	116.946	5.94	High	High	High	High	High	High	High	High	High	High	High	High	High	High	High	High	High	High	High	High	High	High	High	High	High	High	High	High
FALSE	High	Master Protein	P05132	cAMP-dependent protein kinase catalytic subunit alpha OS=Mus musculus OX=10090 GN=Prkaca PE=1 SV=3	0	113.85	53.8462	14	74	6	1	351	40.545	8.79	High	High	High	High	High	High	High	High	High	High	High	High	High	High	High	High	High	High	High	High	High	High	High	High	High	High	High	High	0.882	0.976	1.032	0.945	0.962	6678.8	6536.8
FALSE	High	Master Protein	Q99L88	Beta-1-syntrophin OS=Mus musculus OX=10090 GN=Sntb1 PE=1 SV=4	0	113.843	50.0931	22	55	20	1	537	58.045	8.31	High	High	High	High	High	High	High	High	High	High	High	High	High	High	High	High	High	High	High	High	High	High	High	High	High	High	High	High	0.93	0.912	1.091	0.938	1.011	9655.9	9859.1
FALSE	High	Master Protein	O35857	Mitochondrial import inner membrane translocase subunit TIM44 OS=Mus musculus OX=10090 GN=Timm44 PE=1 SV=2	0	113.701	41.5929	18	55	18	1	452	51.059	8.13	High	High	High	High	High	High	High	High	High	High	High	High	High	High	High	High	High	High	High	High	High	High	High	High	High	High	High	High	0.95	0.928	1.022	0.981	1.035	10948.9	11380.5
FALSE	High	Master Protein	Q8BT90	40S ribosomal protein S17 (Fragment) OS=Mus musculus OX=10090 GN=Rps17 PE=2 SV=1	0	113.692	59.5745	8	61	8	1	141	16.131	9.94	High	High	High	High	High	High	High	High	High	High	High	High	High	High	High	High	High	High	High	High	High	High	High	High	High	High	High	High	1.002	1.005	1.071	0.971	1.049	6237.6	6329.6
FALSE	High	Master Protein	Q9CRC9	Glucosamine-6-phosphate isomerase 2 OS=Mus musculus OX=10090 GN=Gnpda2 PE=1 SV=1	0	113.671	67.029	13	35	11	1	276	31.064	6.9	Not Found	High	High	High	High	High	High	High	High	High	High	High	High	High	High	High	High	High	High	High	High	High	High	High	High	High	High	High	0.912	0.932	0.997	0.951	1.021	6136.2	6222.9
FALSE	High	Master Protein	A2AH25	Rho GTPase-activating protein 1 OS=Mus musculus OX=10090 GN=Arhgap1 PE=1 SV=1	0	113.615	41.7537	16	66	16	1	479	54.403	5.87	Not Found	High	High	High	High	High	High	High	High	High	High	High	High	High	High	High	High	High	High	High	High	High	High	High	High	High	High	High	0.918	0.929	1.07	0.965	1.035	9064	9149.3
FALSE	High	Master Protein	B1AT82	Phosphoribosyl pyrophosphate synthase-associated protein 1 OS=Mus musculus OX=10090 GN=Prpsap1 PE=1 SV=1	0	113.6	39.7403	11	40	8	1	385	42.44	8.4	Not Found	Not Found	High	High	High	High	High	High	High	High	High	High	High	High	High	High	High	High	High	High	High	High	High	High	High	High	High	High	0.937	0.977	1.098	0.959	1.024	2523.6	2464.4
FALSE	High	Master Protein	Q8QZY1	Eukaryotic translation initiation factor 3 subunit L OS=Mus musculus OX=10090 GN=Eif3l PE=1 SV=1	0	113.537	40.2482	20	44	20	1	564	66.57	6.44	High	High	High	High	High	High	High	High	High	High	High	High	High	High	High	High	High	High	High	High	High	High	High	High	High	High	High	High	0.976	0.921	1.058	0.965	1.047	7197.8	7687
FALSE	High	Master Protein	Q925N0	Sideroflexin-5 OS=Mus musculus OX=10090 GN=Sfxn5 PE=1 SV=2	0	113.403	42.3977	11	80	11	1	342	37.305	9.44	High	High	High	High	High	High	High	High	High	High	High	High	High	High	High	High	High	High	High	High	High	High	High	High	High	High	High	High	0.916	0.96	1.096	0.974	1.065	11535.5	11720.9
FALSE	High	Master Protein	Q6R0H7	Guanine nucleotide-binding protein G(s) subunit alpha isoforms XLas OS=Mus musculus OX=10090 GN=Gnas PE=1 SV=1	0	113.396	13.504	12	109	11	1	1133	121.429	4.81	High	High	High	High	High	High	High	High	High	High	High	High	High	High	High	High	High	High	High	High	High	High	High	High	High	High	High	High	0.919	0.929	1.014	0.975	1.012	5179.2	5303.5
FALSE	High	Master Protein	Q2UZW7	Microtubule-associated protein OS=Mus musculus OX=10090 GN=Mapre3 PE=1 SV=1	0	113.286	46.2633	11	91	2	1	281	31.946	5.54	Not Found	High	High	High	High	High	High	High	High	High	High	High	High	High	High	High	High	High	High	High	High	High	High	High	High	High	High	High	0.924	0.922	1.029	0.965	1.022	19010.2	19210
FALSE	High	Master Protein	Q6GQT1	Alpha-2-macroglobulin-P OS=Mus musculus OX=10090 GN=A2m PE=2 SV=2	0	113.19	17.7069	24	40	22	1	1474	164.248	6.61	High	High	High	High	High	High	High	High	High	High	High	High	High	High	High	High	High	High	High	High	High	High	High	High	High	High	High	High	0.956	0.912	0.948	0.957	0.961	8423.2	8731.3
FALSE	High	Master Protein	Q9DB73	NADH-cytochrome b5 reductase 1 OS=Mus musculus OX=10090 GN=Cyb5r1 PE=1 SV=1	0	113.189	46.8852	13	35	13	1	305	34.113	8.87	High	High	High	High	High	High	High	High	High	High	High	High	High	High	High	High	High	High	High	High	High	High	High	High	High	High	High	High	1.081	1.07	1.051	1.106	1.077	8048.1	8110.8
FALSE	High	Master Protein	Q9QXK3	Coatomer subunit gamma-2 OS=Mus musculus OX=10090 GN=Copg2 PE=1 SV=1	0	113.124	24.4546	19	37	17	1	871	97.617	5.8	High	High	High	High	High	High	High	High	High	High	High	High	High	High	High	High	High	High	High	High	High	High	High	High	High	High	High	High	0.929	0.972	1.075	0.95	1.02	5575.6	5584.4
FALSE	High	Master Protein	Q9JIF0	Protein arginine N-methyltransferase 1 OS=Mus musculus OX=10090 GN=Prmt1 PE=1 SV=1	0	113.088	50.9434	16	47	12	1	371	42.408	5.43	High	High	High	High	High	High	High	High	High	High	High	High	High	High	High	High	High	High	High	High	High	High	High	High	High	High	High	High	0.948	0.952	1.013	0.989	1.05	11673	12109.7
FALSE	High	Master Protein	P54071	Isocitrate dehydrogenase [NADP], mitochondrial OS=Mus musculus OX=10090 GN=Idh2 PE=1 SV=3	0	113.059	40.0442	18	67	17	1	452	50.874	8.69	High	High	High	High	High	High	High	High	High	High	High	High	High	High	High	High	High	High	High	High	High	High	High	High	High	High	High	High	0.979	0.962	1.074	1.002	1.059	10373.4	10590
FALSE	High	Master Protein	Q8QZS1	3-hydroxyisobutyryl-CoA hydrolase, mitochondrial OS=Mus musculus OX=10090 GN=Hibch PE=1 SV=1	0	113.026	46.7532	16	57	16	1	385	43.01	8.06	Not Found	High	High	High	High	High	High	High	High	High	High	High	High	High	High	High	High	High	High	High	High	High	High	High	High	High	High	High	0.936	0.838	1.029	0.86	1.029	12938.9	12815.3
FALSE	High	Master Protein	P97355	Spermine synthase OS=Mus musculus OX=10090 GN=Sms PE=1 SV=1	0	112.869	48.0874	13	49	13	1	366	41.287	5.06	High	High	High	High	High	High	High	High	High	High	High	High	High	High	High	High	High	High	High	High	High	High	High	High	High	High	High	High	0.925	0.949	1.02	0.995	1.066	7303.2	7538.7
FALSE	High	Master Protein	Q8BGT8	Phytanoyl-CoA hydroxylase-interacting protein-like OS=Mus musculus OX=10090 GN=Phyhipl PE=1 SV=1	0	112.848	46.4	17	55	14	1	375	42.314	6.35	Not Found	High	High	High	High	Not Found	High	High	High	High	High	High	High	High	High	High	High	High	High	High	High	High	High	High	High	High	High	High	0.933	0.946	1.026	0.947	1.028	13874.8	14440.2
FALSE	High	Master Protein	Q3TLX1	Nicotinamide phosphoribosyltransferase OS=Mus musculus OX=10090 GN=Nampt PE=2 SV=1	0	112.809	41.3442	17	42	17	1	491	55.429	7.15	High	High	High	High	High	High	High	High	High	High	High	High	High	High	High	High	High	High	High	High	High	High	High	High	High	High	High	High	0.928	0.932	1.059	0.958	0.982	8931.3	9159.3
FALSE	High	Master Protein	P51660	Peroxisomal multifunctional enzyme type 2 OS=Mus musculus OX=10090 GN=Hsd17b4 PE=1 SV=3	0	112.747	33.6054	20	36	20	1	735	79.432	8.57	High	High	High	High	High	High	High	High	High	High	High	High	High	High	High	High	High	High	High	High	High	High	High	High	High	High	High	High	0.927	0.931	1.047	0.949	1.055	6504.6	6631.1
FALSE	High	Master Protein	Q04690	Neurofibromin OS=Mus musculus OX=10090 GN=Nf1 PE=1 SV=1	0	112.736	11.334	31	40	31	1	2841	319.391	7.39	High	High	High	High	High	High	High	High	High	High	High	High	High	High	High	High	High	High	High	High	High	High	High	High	High	High	High	High	0.928	0.944	1.066	0.936	1.035	4472.4	4454.2
FALSE	High	Master Protein	P63242	Eukaryotic translation initiation factor 5A-1 OS=Mus musculus OX=10090 GN=Eif5a PE=1 SV=2	0	112.7	67.5325	9	54	6	1	154	16.821	5.24	High	High	High	High	High	High	High	High	High	High	High	High	High	High	High	High	High	High	High	High	High	High	High	High	High	High	High	High	0.924	0.96	1.012	0.995	1.024	12183.1	12195.1
FALSE	High	Master Protein	Q8K212	Phosphofurin acidic cluster sorting protein 1 OS=Mus musculus OX=10090 GN=Pacs1 PE=1 SV=2	0	112.629	25.9105	21	38	20	1	961	104.764	7.74	High	High	High	High	Not Found	High	High	High	High	High	High	High	High	High	High	High	High	High	High	High	High	High	High	High	High	High	High	High	0.928	0.955	1.021	0.953	1.03	5328.8	5277.4
FALSE	High	Master Protein	Q8BL66	Early endosome antigen 1 OS=Mus musculus OX=10090 GN=Eea1 PE=1 SV=2	0	112.489	21.2615	28	36	28	1	1411	160.817	5.77	High	High	High	High	High	High	High	Not Found	High	High	High	High	High	High	High	High	High	High	High	High	High	High	High	High	High	High	High	High	0.878	0.879	1.079	0.978	1.066	6003.1	6206
FALSE	High	Master Protein	D3YTQ3	Heterogeneous nuclear ribonucleoprotein D-like OS=Mus musculus OX=10090 GN=Hnrnpdl PE=1 SV=1	0	112.468	27.8571	11	74	9	1	420	46.242	9.57	High	High	High	High	High	High	Not Found	High	High	High	High	High	High	High	High	High	High	High	High	High	High	High	High	High	High	High	High	High	0.837	0.88	1.07	0.82	1.067	14169.4	14503.3
FALSE	High	Master Protein	Q61550	Double-strand-break repair protein rad21 homolog OS=Mus musculus OX=10090 GN=Rad21 PE=1 SV=3	0	112.453	36.063	18	36	18	1	635	72.038	4.64	High	High	Not Found	High	High	High	Not Found	High	High	High	High	High	High	High	High	High	High	High	High	High	High	High	High	High	High	High	High	High	0.946	0.944	1.034	0.967	1.026	5051	5186.3
FALSE	High	Master Protein	Q9JLI8	Squamous cell carcinoma antigen recognized by T-cells 3 OS=Mus musculus OX=10090 GN=Sart3 PE=1 SV=1	0	112.445	19.1268	17	46	17	1	962	109.55	5.24	High	High	High	High	High	High	Not Found	Not Found	High	High	High	High	High	High	High	High	High	High	High	High	High	High	High	High	High	High	High	High	0.927	0.941	1.015	0.946	1.062	9653.2	9960.1
FALSE	High	Master Protein	Q542V3	Serine/arginine-rich-splicing factor 4 OS=Mus musculus OX=10090 GN=Srsf4 PE=1 SV=1	0	112.393	26.2729	13	50	10	1	491	56.216	11.37	High	High	High	High	High	Not Found	High	Not Found	High	High	High	High	High	High	High	High	High	High	High	High	High	High	High	High	High	High	High	High	0.826	0.855	0.895	0.793	1.133	11178.3	11431.3
FALSE	High	Master Protein	P31648	Sodium- and chloride-dependent GABA transporter 1 OS=Mus musculus OX=10090 GN=Slc6a1 PE=1 SV=2	0	112.343	16.8614	8	40	8	1	599	66.957	7.96	High	High	High	High	High	Not Found	High	High	High	High	High	High	High	High	High	High	High	High	High	High	High	High	High	High	High	High	High	High	0.932	0.884	1.011	1.011	1.083	13540.6	13730
FALSE	High	Master Protein	F8VPQ4	SLIT-ROBO Rho GTPase-activating protein 3 OS=Mus musculus OX=10090 GN=Srgap3 PE=1 SV=1	0	112.155	20.2912	20	53	20	1	1099	124.369	6.67	High	High	High	High	High	High	High	High	High	High	High	High	High	High	High	High	High	High	High	High	High	High	High	High	High	High	High	High	0.901	0.93	1.042	0.939	1.032	7137	7351.3
FALSE	High	Master Protein	Q49S98	Vasicular inhibitory amino acid transporter 10D OS=Mus musculus OX=10090 GN=Slc32a1 PE=2 SV=1	0	112.125	32.381	13	71	13	1	525	57.344	6.64	High	High	High	High	High	High	High	High	High	High	High	High	High	High	High	High	High	High	High	High	High	High	High	High	High	High	High	High	0.881	0.917	1.085	0.97	1.057	12556.3	12633.9
FALSE	High	Master Protein	G3X9K3	Brefeldin A-inhibited guanine nucleotide-exchange protein 1 OS=Mus musculus OX=10090 GN=Arfgef1 PE=1 SV=1	0	112.087	16.6847	28	43	18	1	1846	208.368	5.86	Not Found	High	High	High	High	High	High	High	High	High	High	High	High	High	High	High	High	High	High	High	High	High	High	High	High	High	High	High	0.95	0.952	1.047	0.959	1.044	4801.2	4935.1
FALSE	High	Master Protein	O08532	Voltage-dependent calcium channel subunit alpha-2/delta-1 OS=Mus musculus OX=10090 GN=Cacna2d1 PE=1 SV=1	0	112.067	21.6682	19	35	18	1	1103	124.551	5.3	High	High	High	High	High	High	High	High	High	High	High	High	High	High	High	High	High	High	High	High	High	High	High	High	High	High	High	High	0.954	0.982	0.996	0.995	1.065	6639.9	6688.8
FALSE	High	Master Protein	Q99JR1	Sideroflexin-1 OS=Mus musculus OX=10090 GN=Sfxn1 PE=1 SV=3	0	112.039	42.8571	11	50	10	1	322	35.626	9.23	High	High	High	High	High	High	High	High	High	High	High	High	High	High	High	High	High	High	High	High	High	High	High	High	High	High	High	High	0.95	0.958	1.109	0.978	1.04	10277.5	10508.6
FALSE	High	Master Protein	Q6ZQ77	MKIAA0655 protein (Fragment) OS=Mus musculus OX=10090 GN=Hip1r PE=2 SV=1	0	112.034	23.2687	20	25	20	1	1083	120.917	6.58	High	High	High	High	High	High	High	High	High	High	High	High	High	High	High	High	High	High	High	High	High	High	High	High	High	High	High	High	0.908	0.93	1.059	0.892	0.906	3481.9	3652.6
FALSE	High	Master Protein	Q8CG76	Aflatoxin B1 aldehyde reductase member 2 OS=Mus musculus OX=10090 GN=Akr7a2 PE=1 SV=3	0	112.008	44.6866	13	37	13	1	367	40.586	8.12	High	High	High	High	High	High	High	High	High	High	High	High	High	High	High	High	High	High	High	High	High	High	High	High	High	High	High	High	0.969	0.949	1.044	1.013	1.042	6189	6240.5
FALSE	High	Master Protein	Q3UJW9	Aldo-keto reductase family 1 member A1 OS=Mus musculus OX=10090 GN=Akr1a1 PE=2 SV=1	0	111.973	59.3846	18	120	17	1	325	36.592	7.39	High	High	High	High	High	High	High	High	High	High	High	High	High	High	High	High	High	High	High	High	High	High	High	High	High	High	High	High	0.93	0.924	1.102	0.964	1.035	20056.6	20685.3
FALSE	High	Master Protein	Q6P5D8	Structural maintenance of chromosomes flexible hinge domain-containing protein 1 OS=Mus musculus OX=10090 GN=Smchd1 PE=1 SV=2	0	111.925	16.8411	30	38	30	1	2007	225.506	7.24	High	High	High	High	High	High	High	High	High	High	High	High	High	High	High	High	High	High	High	High	High	High	High	High	High	High	High	High	0.907	0.937	1.041	0.927	1.07	9213.5	9287.6
FALSE	High	Master Protein	Q68G78	Csda protein OS=Mus musculus OX=10090 GN=Ybx3 PE=2 SV=1	0	111.906	49.4983	9	78	1	1	299	31.803	10.27	High	High	High	High	High	Not Found	Not Found	Not Found	High	High	High	High	High	High	High	High	High	High	High	High	High	High	High	High	High	High	High	High	0.902	0.943	0.938	0.835	1.104	650.6	653.8
FALSE	High	Master Protein	G5E8H1	Glutamate receptor OS=Mus musculus OX=10090 GN=Gria2 PE=1 SV=1	0	111.677	25.3681	20	32	12	1	883	98.698	7.58	High	High	High	High	High	High	High	High	High	High	High	High	High	High	High	High	High	High	High	High	High	High	High	High	High	High	High	High	0.907	0.913	1.096	0.97	1.047	5267.7	5335.3
FALSE	High	Master Protein	Q91W97	Hexokinase HKDC1 OS=Mus musculus OX=10090 GN=Hkdc1 PE=2 SV=1	0	111.61	27.4317	26	48	21	1	915	102.193	7.09	High	High	High	High	High	High	High	High	High	High	High	High	High	High	High	High	High	High	High	High	High	High	High	High	High	High	High	High	0.934	0.971	1.063	0.958	1.07	6434.7	6592.6
FALSE	High	Master Protein	Q3UKX8	AP-1 complex subunit gamma OS=Mus musculus OX=10090 GN=Ap1g1 PE=2 SV=1	0	111.57	29.8182	21	36	21	1	825	91.636	6.8	High	High	High	High	High	High	High	High	High	High	High	High	High	High	High	High	High	High	High	High	High	High	High	High	High	High	High	High	0.925	0.96	1.015	0.942	1.003	8038.9	8046.9
FALSE	High	Master Protein	Q4VA29	RNA transcription, translation and transport factor protein OS=Mus musculus OX=10090 GN=Rtraf PE=1 SV=1	0	111.455	65.9836	15	62	15	1	244	28.135	6.89	High	High	High	High	High	High	High	High	High	High	High	High	High	High	High	High	High	High	High	High	High	High	High	High	High	High	High	High	0.986	0.914	1.015	0.94	1.137	11517.3	11712.5
FALSE	High	Master Protein	Q99NF7	protein-serine/threonine phosphatase OS=Mus musculus OX=10090 GN=Ppm1b PE=1 SV=1	0	111.397	38.5744	16	49	4	1	477	52.078	5.11	High	High	High	High	High	High	High	High	High	High	High	High	High	High	High	High	High	High	High	High	High	High	High	High	High	High	High	High	0.965	0.928	1.008	0.978	1.015	5909	6215.6
FALSE	High	Master Protein	Q9Z277	Tyrosine-protein kinase BAZ1B OS=Mus musculus OX=10090 GN=Baz1b PE=1 SV=2	0	111.361	19.4726	27	65	27	1	1479	170.544	8.6	High	High	High	High	High	High	High	High	High	High	High	High	High	High	High	High	High	High	High	High	High	High	High	High	High	High	High	High	0.929	0.94	0.963	0.951	1.001	6975.1	7042.7
FALSE	High	Master Protein	P61202	COP9 signalosome complex subunit 2 OS=Mus musculus OX=10090 GN=Cops2 PE=1 SV=1	0	111.347	46.7269	17	59	17	1	443	51.564	5.53	High	High	High	High	High	High	High	High	High	High	High	High	High	High	High	High	High	High	High	High	High	High	High	High	High	High	High	High	0.911	0.927	1.061	0.973	1.035	12321.1	12376.1
FALSE	High	Master Protein	P23927	Alpha-crystallin B chain OS=Mus musculus OX=10090 GN=Cryab PE=1 SV=2	0	111.343	55.4286	8	142	8	1	175	20.056	7.33	High	High	High	High	High	High	High	High	High	High	High	High	High	High	High	High	High	High	High	High	High	High	High	High	High	High	High	High	1.118	2.515	2.112	1.893	1.897	13289.1	13834.2
FALSE	High	Master Protein	P12787	Cytochrome c oxidase subunit 5A, mitochondrial OS=Mus musculus OX=10090 GN=Cox5a PE=1 SV=2	0	111.301	54.1096	8	56	8	1	146	16.091	6.54	High	High	High	High	High	High	High	High	High	High	High	High	High	High	High	High	High	High	High	High	High	High	High	High	High	High	High	High	0.987	0.811	1.046	0.935	1.169	16465.8	16821.7
FALSE	High	Master Protein	Q7TNL5	Serine/threonine-protein phosphatase 2A 56 kDa regulatory subunit OS=Mus musculus OX=10090 GN=Ppp2r5d PE=1 SV=1	0	111.074	36.3025	19	45	15	1	595	69.079	7.96	High	High	High	High	High	High	High	High	High	High	High	High	High	High	High	High	High	High	High	High	High	High	High	High	High	High	High	High	0.91	0.934	1.074	0.954	1.028	7289.2	7358.9
FALSE	High	Master Protein	Q60676	Serine/threonine-protein phosphatase 5 OS=Mus musculus OX=10090 GN=Ppp5c PE=1 SV=3	0	110.466	32.6653	16	43	16	1	499	56.84	6.2	High	High	High	High	High	High	High	High	High	High	High	High	High	High	High	High	High	High	High	High	High	High	High	High	High	High	High	High	0.959	0.939	1.037	0.965	1.03	9611.7	9947.6
FALSE	High	Master Protein	P67778	Prohibitin 1 OS=Mus musculus OX=10090 GN=Phb1 PE=1 SV=1	0	110.435	58.4559	14	62	14	1	272	29.802	5.76	High	High	High	High	High	High	High	High	High	High	High	High	High	High	High	High	High	High	High	High	High	High	High	High	High	High	High	High	0.925	0.928	1.044	0.971	1.031	15353.2	15774.6
FALSE	High	Master Protein	P10605	Cathepsin B OS=Mus musculus OX=10090 GN=Ctsb PE=1 SV=2	0	110.265	38.3481	9	47	9	1	339	37.256	5.91	High	High	High	High	High	Not Found	High	Not Found	High	High	High	High	High	High	High	High	High	High	High	High	High	High	High	High	High	High	High	High	0.96	0.867	0.955	0.992	0.99	9972.4	10198.1
FALSE	High	Master Protein	Q68FL4	Putative adenosylhomocysteinase 3 OS=Mus musculus OX=10090 GN=Ahcyl2 PE=1 SV=1	0	110.178	30.1794	18	72	9	1	613	66.857	7.36	High	High	High	High	High	High	High	Not Found	High	High	High	High	High	High	High	High	High	High	High	High	High	High	High	High	High	High	High	High	0.902	0.86	1.125	0.965	1.095	4132.7	4355.5
FALSE	High	Master Protein	Q91W43	Glycine dehydrogenase (decarboxylating), mitochondrial OS=Mus musculus OX=10090 GN=Gldc PE=1 SV=1	0	110.093	23.2195	18	38	18	1	1025	113.195	7.56	High	High	Not Found	High	High	High	High	High	High	High	High	High	High	High	High	High	High	High	High	High	High	High	High	High	High	High	High	High	0.951	0.946	1.128	0.969	1.056	2393.6	2436.9
FALSE	High	Master Protein	Q9QUM9	Proteasome subunit alpha type-6 OS=Mus musculus OX=10090 GN=Psma6 PE=1 SV=1	0	110.072	54.878	13	74	13	1	246	27.355	6.76	High	Not Found	High	High	High	High	High	High	High	High	High	High	High	High	High	High	High	High	High	High	High	High	High	High	High	High	High	High	0.958	0.959	1.05	0.966	1.065	13585.4	14068.1
FALSE	High	Master Protein	Q8VEH5	EPM2A-interacting protein 1 OS=Mus musculus OX=10090 GN=Epm2aip1 PE=1 SV=1	0	109.987	27.8878	12	29	12	1	606	70.052	5.87	High	High	High	High	High	High	High	High	High	High	High	High	High	High	High	High	High	High	High	High	High	High	High	High	High	High	High	High	0.939	0.953	1.161	0.958	1.018	5429	5552.3
FALSE	High	Master Protein	Q8BYK4	Retinol dehydrogenase 12 OS=Mus musculus OX=10090 GN=Rdh12 PE=2 SV=1	0	109.836	43.6709	11	44	10	1	316	35.27	9.61	High	Not Found	High	High	High	High	High	High	High	High	High	High	High	High	High	High	High	High	High	High	High	High	High	High	High	High	High	High	0.933	0.945	1.016	0.96	1.049	10452.9	10710.5
FALSE	High	Master Protein	Q6RI64	Proteasome subunit beta OS=Mus musculus OX=10090 GN=Psmb1 PE=1 SV=1	0	109.813	50.8333	10	46	10	1	240	26.355	7.81	High	High	High	High	High	High	High	High	High	High	High	High	High	High	High	High	High	High	High	High	High	High	High	High	High	High	High	High	0.984	0.975	1.073	0.961	1.017	8596.9	8706.8
FALSE	High	Master Protein	Q8BWM0	Prostaglandin E synthase 2 OS=Mus musculus OX=10090 GN=Ptges2 PE=1 SV=3	0	109.663	46.0938	14	50	14	1	384	43.296	9	High	High	High	High	High	High	High	High	High	High	High	High	High	High	High	High	High	High	High	High	High	High	High	High	High	High	High	High	0.96	0.937	1.011	0.979	1.05	8696	8903.1
FALSE	High	Master Protein	Q0PD54	Rab6A OS=Mus musculus OX=10090 GN=Rab6a PE=2 SV=1	0	109.59	64.4231	11	101	4	1	208	23.575	5.54	High	High	High	High	High	High	High	High	High	High	High	High	High	High	High	High	High	High	High	High	High	High	High	High	High	High	High	High	0.915	0.92	1.023	0.959	1.023	6787.6	6942.2
FALSE	High	Master Protein	Q9D6J6	NADH dehydrogenase [ubiquinone] flavoprotein 2, mitochondrial OS=Mus musculus OX=10090 GN=Ndufv2 PE=1 SV=2	0	109.269	53.2258	10	70	10	1	248	27.268	7.4	High	High	High	High	High	High	High	High	High	High	High	High	High	High	High	High	High	High	High	High	High	High	High	High	High	High	High	High	0.959	0.944	0.999	0.967	1.002	11355	11592.8
FALSE	High	Master Protein	D3Z4B2	Gamma-soluble NSF attachment protein (Fragment) OS=Mus musculus OX=10090 GN=Napg PE=1 SV=1	0	109.229	46.4589	16	48	16	1	353	39.342	5.97	High	High	High	High	High	High	High	High	High	High	High	High	High	High	High	High	High	High	High	High	High	High	High	High	High	High	High	High	0.915	0.923	1.007	0.976	1.018	13488.7	13771
FALSE	High	Master Protein	A0A0B4J1E2	SNW domain-containing protein 1 OS=Mus musculus OX=10090 GN=Snw1 PE=1 SV=1	0	109.174	30.9701	14	35	14	1	536	61.423	9.48	High	High	High	High	High	High	Not Found	Not Found	High	High	High	High	High	High	High	High	High	High	High	High	High	High	High	High	High	High	High	High	0.928	0.914	1.007	0.914	1.069	8042.4	8335.6
FALSE	High	Master Protein	Q3UKJ7	WD40 repeat-containing protein SMU1 OS=Mus musculus OX=10090 GN=Smu1 PE=2 SV=2	0	109.169	32.9435	15	42	15	1	513	57.507	7.18	High	High	High	High	High	High	High	High	High	High	High	High	High	High	High	High	High	High	High	High	High	High	High	High	High	High	High	High	0.895	0.874	1.071	0.989	1.089	9271.4	9494
FALSE	High	Master Protein	Q9CSU0	Regulation of nuclear pre-mRNA domain-containing protein 1B OS=Mus musculus OX=10090 GN=Rprd1b PE=1 SV=2	0	109.14	41.1043	11	49	9	1	326	36.861	5.97	High	High	High	High	High	High	High	High	High	High	High	High	High	High	High	High	High	High	High	High	High	High	High	High	High	High	High	High	0.953	0.941	1.021	0.973	1.042	7645.9	7976
FALSE	High	Master Protein	D3Z0M9	RNA helicase OS=Mus musculus OX=10090 GN=Ddx23 PE=1 SV=1	0	109.065	23.9316	19	45	19	1	819	95.436	9.58	High	High	High	High	High	High	High	High	High	High	High	High	High	High	High	High	High	High	High	High	High	High	High	High	High	High	High	High	0.959	0.932	1.015	0.935	1.043	6019.5	6230.1
FALSE	High	Master Protein	P46425	Glutathione S-transferase P 2 OS=Mus musculus OX=10090 GN=Gstp2 PE=1 SV=2	0	108.888	42.381	7	75	1	1	210	23.522	7.87	High	High	High	High	High	High	High	High	High	High	High	High	High	High	High	High	High	High	High	High	High	High	High	High	High	High	High	High
FALSE	High	Master Protein	Q8R001	Microtubule-associated protein RP/EB family member 2 OS=Mus musculus OX=10090 GN=Mapre2 PE=1 SV=1	0	108.704	51.5337	11	58	10	1	326	36.923	5.38	High	High	High	High	High	High	Not Found	High	High	High	High	High	High	High	High	High	High	High	High	High	High	High	High	High	High	High	High	High	0.965	0.926	1.014	0.976	1.061	7072.5	7238.6
FALSE	High	Master Protein	Q91V61	Sideroflexin-3 OS=Mus musculus OX=10090 GN=Sfxn3 PE=1 SV=1	0	108.555	54.8287	13	49	12	1	321	35.384	9.51	High	High	High	High	High	High	High	High	High	High	High	High	High	High	High	High	High	High	High	High	High	High	High	High	High	High	High	High	0.932	0.927	1.048	0.958	1.019	10040.7	10367
FALSE	High	Master Protein	Q6R891	Neurabin-2 OS=Mus musculus OX=10090 GN=Ppp1r9b PE=1 SV=1	0	108.515	23.8678	14	29	13	1	817	89.466	4.92	High	High	High	High	High	High	Not Found	Not Found	High	High	High	High	High	High	High	High	High	High	High	High	High	High	High	High	High	High	High	High	0.913	0.931	1.051	0.994	1.089	3938.2	4018.5
FALSE	High	Master Protein	Q3TN31	Proteasome subunit alpha type OS=Mus musculus OX=10090 GN=Psma7 PE=2 SV=1	0	108.235	56.8548	10	60	10	1	248	27.891	8.78	High	High	High	High	High	High	High	High	High	High	High	High	High	High	High	High	High	High	High	High	High	High	High	High	High	High	High	High	0.947	0.958	1.019	0.98	1.012	16818.8	17342.3
FALSE	High	Master Protein	Q9R1Q8	Transgelin-3 OS=Mus musculus OX=10090 GN=Tagln3 PE=1 SV=1	0	108.078	67.3367	12	57	11	1	199	22.456	7.33	High	High	High	High	High	High	High	High	High	High	High	High	High	High	High	High	High	High	High	High	High	High	High	High	High	High	High	High	0.861	0.817	1.019	0.848	1.161	16652.4	17022.2
FALSE	High	Master Protein	A0MNP4	CDW13/WDR61 OS=Mus musculus OX=10090 GN=Wdr61 PE=1 SV=1	0	108.061	55.7377	11	32	11	1	305	33.752	5.36	Not Found	High	High	High	High	High	High	High	High	High	High	High	High	High	High	High	High	High	High	High	High	High	High	High	High	High	High	High	0.97	0.972	1.037	0.998	1.042	4519.7	4628.9
FALSE	High	Master Protein	Q8CGF7	Transcription elongation regulator 1 OS=Mus musculus OX=10090 GN=Tcerg1 PE=1 SV=2	0	108.039	24.6364	26	51	26	1	1100	123.71	8.65	High	High	High	High	High	High	High	High	High	High	High	High	High	High	High	High	High	High	High	High	High	High	High	High	High	High	High	High	0.943	0.931	1.067	0.933	1.05	10871.7	11240.6
FALSE	High	Master Protein	F6XXH9	Inosine-5'-monophosphate dehydrogenase 1 (Fragment) OS=Mus musculus OX=10090 GN=Impdh1 PE=1 SV=1	0	107.979	79.1444	9	42	3	1	187	19.53	8.41	High	High	High	High	High	High	Not Found	High	High	High	High	High	High	High	High	High	High	High	High	High	High	High	High	High	High	High	High	High	0.898	0.955	0.993	1.036	0.995	306.4	307.5
FALSE	High	Master Protein	Q91WM1	Spermatid perinuclear RNA-binding protein OS=Mus musculus OX=10090 GN=Strbp PE=1 SV=1	0	107.9	29.1667	20	48	17	1	672	73.658	8.72	High	High	High	High	High	High	High	High	High	High	High	High	High	High	High	High	High	High	High	High	High	High	High	High	High	High	High	High	0.891	0.933	1.048	0.906	1.039	6567.6	6591.3
FALSE	High	Master Protein	D3Z6G3	Microtubule-associated protein RP/EB family member 3 OS=Mus musculus OX=10090 GN=Mapre3 PE=1 SV=1	0	107.891	44.3609	10	86	1	1	266	30.345	5.3	Not Found	High	High	High	High	High	High	High	High	High	High	High	High	High	High	High	High	High	High	High	High	High	High	High	High	High	High	High	0.991	0.901	0.951	0.935	1.034	706.1	760.2
FALSE	High	Master Protein	Q3T9S3	SET translocation OS=Mus musculus OX=10090 GN=Set PE=2 SV=1	0	107.783	54.3253	11	70	11	1	289	33.358	4.32	High	High	High	High	High	High	High	High	High	High	High	High	High	High	High	High	High	High	High	High	High	High	High	High	High	High	High	High	0.923	0.918	1.161	0.948	1.047	15462.8	15926.8
FALSE	High	Master Protein	Q3TEU8	Coronin OS=Mus musculus OX=10090 GN=Coro1c PE=2 SV=1	0	107.727	36.4979	15	42	14	1	474	53.074	6.79	High	High	High	High	High	High	High	High	High	High	High	High	High	High	High	High	High	High	High	High	High	High	High	High	High	High	High	High	0.921	0.936	1.037	0.942	1.063	13388.5	13568.4
FALSE	High	Master Protein	P68404	Protein kinase C beta type OS=Mus musculus OX=10090 GN=Prkcb PE=1 SV=4	0	107.589	27.2727	14	74	9	1	671	76.701	7.01	High	High	High	High	High	High	High	High	High	High	High	High	High	High	High	High	High	High	High	High	High	High	High	High	High	High	High	High	0.952	0.934	1.071	0.943	1.054	6577.8	6787.7
FALSE	High	Master Protein	G3UXW9	COP9 signalosome complex subunit 1 OS=Mus musculus OX=10090 GN=Gps1 PE=1 SV=1	0	107.261	30.4183	12	45	1	1	526	58.824	6.74	High	High	High	High	High	High	High	High	High	High	High	High	High	High	High	High	High	High	High	High	High	High	High	High	High	High	High	High	0.94	0.917	1.037	0.951	1.05	7480.7	7874.3
FALSE	High	Master Protein	P21279	Guanine nucleotide-binding protein G(q) subunit alpha OS=Mus musculus OX=10090 GN=Gnaq PE=1 SV=4	0	107.237	49.5822	16	38	10	1	359	42.131	5.68	High	High	High	High	High	High	High	High	High	High	High	High	High	High	High	High	High	High	High	High	High	High	High	High	High	High	High	High	0.941	0.932	1.009	0.964	1.033	10436.6	10796.4
FALSE	High	Master Protein	Q505L1	Actl6a protein OS=Mus musculus OX=10090 GN=Actl6a PE=1 SV=1	0	107.143	38.4615	13	34	9	1	429	47.417	5.6	High	High	High	High	High	High	Not Found	Not Found	High	High	High	High	High	High	High	High	High	High	High	High	High	High	High	High	High	High	High	High	0.932	0.96	1.035	0.973	1.048	10619.6	11037
FALSE	High	Master Protein	Q8CH18	Cell division cycle and apoptosis regulator protein 1 OS=Mus musculus OX=10090 GN=Ccar1 PE=1 SV=1	0	107.113	22.5131	22	41	22	1	1146	131.979	5.76	High	High	High	High	High	High	High	High	High	High	High	High	High	High	High	High	High	High	High	High	High	High	High	High	High	High	High	High	0.941	0.916	1.017	0.935	1.073	8548.7	8857.8
FALSE	High	Master Protein	Q3U6P5	RRM domain-containing protein OS=Mus musculus OX=10090 GN=Hnrnpc PE=2 SV=1	0	107.087	32.6347	11	107	5	1	334	36.883	7.36	High	High	High	High	High	High	High	High	High	High	High	High	High	High	High	High	High	High	High	High	High	High	High	High	High	High	High	High	0.823	0.902	0.977	0.854	1.145	12432.4	12714.8
FALSE	High	Master Protein	A0A0F7IQ06	Alpha v integrin OS=Mus musculus OX=10090 GN=Itgav PE=2 SV=1	0	106.825	24.4253	22	35	22	1	1044	115.205	5.68	High	High	High	High	High	High	High	High	High	High	High	High	High	High	High	High	High	High	High	High	High	High	High	High	High	High	High	High	0.929	0.771	0.932	0.809	0.955	10242.1	10897.4
FALSE	High	Master Protein	Q9ER72	Cysteine--tRNA ligase, cytoplasmic OS=Mus musculus OX=10090 GN=Cars1 PE=1 SV=2	0	106.81	31.8893	24	40	24	1	831	94.8	6.76	High	High	High	High	High	High	High	High	High	High	High	High	High	High	High	High	High	High	High	High	High	High	High	High	High	High	High	High	0.953	0.96	1.027	0.943	1.05	8573.5	8939.3
FALSE	High	Master Protein	Q60973	Histone-binding protein RBBP7 OS=Mus musculus OX=10090 GN=Rbbp7 PE=1 SV=1	0	106.755	48	16	58	9	1	425	47.76	5.05	High	High	High	High	High	High	High	High	High	High	High	High	High	High	High	High	High	High	High	High	High	High	High	High	High	High	High	High	0.925	0.923	0.984	0.943	1.006	13763.4	14302.2
FALSE	High	Master Protein	Q78IK4	MICOS complex subunit Mic27 OS=Mus musculus OX=10090 GN=Apool PE=1 SV=1	0	106.577	62.6415	13	27	13	1	265	29.242	9.31	Not Found	High	High	High	High	High	High	High	High	High	High	High	High	High	High	High	High	High	High	High	High	High	High	High	High	High	High	High	0.955	0.945	1.026	0.981	0.997	5171.7	5195.6
FALSE	High	Master Protein	Q3TMH2	Secernin-3 OS=Mus musculus OX=10090 GN=Scrn3 PE=1 SV=1	0	106.547	42.5837	13	45	13	1	418	47.631	5.66	High	High	High	High	High	High	High	High	High	High	High	High	High	High	High	High	High	High	High	High	High	High	High	High	High	High	High	High	0.948	0.988	1.031	0.97	1.045	8189.2	8226.7
FALSE	High	Master Protein	Q3TSY9	RRM domain-containing protein OS=Mus musculus OX=10090 GN=Eif4b PE=2 SV=1	0	106.542	24.7136	14	47	14	1	611	68.799	5.67	High	High	High	High	High	High	High	Not Found	High	High	High	High	High	High	High	High	High	High	High	High	High	High	High	High	High	High	High	High	0.888	0.892	0.994	0.908	1.062	12376.2	12691.5
FALSE	High	Master Protein	P54763	Ephrin type-B receptor 2 OS=Mus musculus OX=10090 GN=Ephb2 PE=1 SV=3	0	106.502	24.645	19	29	15	1	986	109.828	5.71	High	High	High	High	Not Found	High	High	High	High	High	High	High	High	High	High	High	High	High	High	High	High	High	High	High	High	High	High	High	0.926	0.946	1.065	0.954	1.017	3484.4	3536
FALSE	High	Master Protein	P42125	Enoyl-CoA delta isomerase 1, mitochondrial OS=Mus musculus OX=10090 GN=Eci1 PE=1 SV=2	0	106.419	47.7509	12	61	12	1	289	32.23	8.98	High	High	High	High	High	High	High	High	High	High	High	High	High	High	High	High	High	High	High	High	High	High	High	High	High	High	High	High	0.939	0.948	1.016	0.995	1.002	10140.9	10288.7
FALSE	High	Master Protein	A0A286YDF5	Myoferlin OS=Mus musculus OX=10090 GN=Myof PE=1 SV=1	0	106.306	12.7608	24	32	24	1	2061	234.378	6.14	High	High	High	High	High	High	High	High	High	High	High	High	High	High	High	High	High	High	High	High	High	High	High	High	High	High	High	High	0.978	0.956	1.079	0.981	1.033	6589.6	6703.5
FALSE	High	Master Protein	Q2Q7P0	ENH1 OS=Mus musculus OX=10090 GN=Pdlim5 PE=2 SV=1	0	106.176	33.6717	14	23	14	1	591	63.26	8.25	Not Found	High	High	High	High	High	High	High	High	High	High	High	High	High	High	High	High	High	High	High	High	High	High	High	High	High	High	High	1.01	0.861	0.985	1.026	1.174	5541.2	5676.9
FALSE	High	Master Protein	Q80VP0	Tectonin beta-propeller repeat-containing protein 1 OS=Mus musculus OX=10090 GN=Tecpr1 PE=1 SV=1	0	106.173	19.3825	18	30	18	1	1166	130.184	6.48	High	High	High	High	High	High	High	High	High	High	High	High	High	High	High	High	High	High	High	High	High	High	High	High	High	High	High	High	0.923	0.939	1.107	0.951	1.009	3472.8	3503.1
FALSE	High	Master Protein	Q3TLH4	Protein PRRC2C OS=Mus musculus OX=10090 GN=Prrc2c PE=1 SV=3	0	106.16	6.46521	17	36	15	1	2846	310.703	9.1	High	High	Not Found	High	High	High	High	High	High	High	High	High	High	High	High	High	High	High	High	High	High	High	High	High	High	High	High	High	0.914	0.918	1.018	0.957	1.043	6773.6	6849.7
FALSE	High	Master Protein	P62983	Ubiquitin-40S ribosomal protein S27a OS=Mus musculus OX=10090 GN=Rps27a PE=1 SV=2	0	106.015	50	8	328	1	1	156	17.939	9.64	High	High	High	High	High	High	High	High	High	High	High	High	High	High	High	High	High	High	High	High	High	High	High	High	High	High	High	High	0.968	0.821	0.808	0.963	1.04	1958.6	2318.7
FALSE	High	Master Protein	P47962	60S ribosomal protein L5 OS=Mus musculus OX=10090 GN=Rpl5 PE=1 SV=3	0	105.996	39.7306	12	51	12	1	297	34.379	9.77	High	High	High	High	High	High	High	High	High	High	High	High	High	High	High	High	High	High	High	High	High	High	High	High	High	High	High	High	0.973	0.94	0.966	0.919	1.011	13009	13431.7
FALSE	High	Master Protein	P52431	DNA polymerase delta catalytic subunit OS=Mus musculus OX=10090 GN=Pold1 PE=1 SV=2	0	105.921	28.2353	26	31	25	1	1105	123.712	7.61	High	High	High	High	High	High	High	High	High	High	High	High	High	High	High	High	High	High	High	High	High	High	High	High	High	High	High	High	0.957	0.964	1.048	0.959	1.033	4991.1	5043.9
FALSE	High	Master Protein	Q9Z1B3	1-phosphatidylinositol 4,5-bisphosphate phosphodiesterase beta-1 OS=Mus musculus OX=10090 GN=Plcb1 PE=1 SV=2	0	105.88	19.4901	19	28	19	1	1216	138.309	6.13	Not Found	High	High	High	High	High	High	High	High	High	High	High	High	High	High	High	High	High	High	High	High	High	High	High	High	High	High	High	0.928	0.9	1.069	0.968	1.013	7406.8	7617.3
FALSE	High	Master Protein	Q7TMF4	Propionyl Coenzyme A carboxylase, beta polypeptide OS=Mus musculus OX=10090 GN=Pccb PE=2 SV=1	0	105.87	40.4806	17	35	17	1	541	58.34	7.66	Not Found	High	High	High	High	High	High	High	High	High	High	High	High	High	High	High	High	High	High	High	High	High	High	High	High	High	High	High	1	0.956	1.045	0.973	1.039	3339.1	3456.3
FALSE	High	Master Protein	Q9QZE5	Coatomer subunit gamma-1 OS=Mus musculus OX=10090 GN=Copg1 PE=1 SV=1	0	105.732	26.8879	19	36	17	1	874	97.45	5.35	High	High	High	High	High	High	High	High	High	High	High	High	High	High	High	High	High	High	High	High	High	High	High	High	High	High	High	High	0.946	0.95	1.067	0.961	1.026	5015.4	5091
FALSE	High	Master Protein	Q3T9L0	RNA helicase OS=Mus musculus OX=10090 GN=Ddx39a PE=2 SV=1	0	105.656	36.2998	14	69	4	1	427	49.054	5.68	High	High	High	High	High	High	High	High	High	High	High	High	High	High	High	High	High	High	High	High	High	High	High	High	High	High	High	High	0.979	1.054	1.007	0.972	1.01	1429.3	1461.7
FALSE	High	Master Protein	P10854	Histone H2B type 1-M OS=Mus musculus OX=10090 GN=H2bc14 PE=1 SV=2	0	105.501	52.381	7	201	3	1	126	13.928	10.32	High	High	High	High	High	High	High	High	High	High	High	High	High	High	High	High	High	High	High	High	High	High	High	High	High	High	High	High	1.086	1.149	0.575	0.9	0.895	32024	32112.3
FALSE	High	Master Protein	Q5SW18	Platelet-activating factor acetylhydrolase IB subunit alpha OS=Mus musculus OX=10090 GN=Pafah1b1 PE=2 SV=1	0	105.465	46.0976	16	46	15	1	410	46.64	7.37	High	High	High	High	High	High	High	High	High	High	High	High	High	High	High	High	High	High	High	High	High	High	High	High	High	High	High	High	0.926	0.913	1.053	0.955	1.073	12876.5	13181.2
FALSE	High	Master Protein	Q4VWZ5	Acyl-CoA-binding protein OS=Mus musculus OX=10090 GN=Dbi PE=1 SV=1	0	105.43	25.1852	2	56	2	1	135	15.219	9.13	Not Found	High	High	High	High	High	High	Not Found	High	High	High	High	High	High	High	High	High	High	High	High	High	High	High	High	High	High	High	High	1.1	0.948	1.086	1.189	1.25	14594.1	15168.5
FALSE	High	Master Protein	D3YYT1	Cytokine-like nuclear factor N-PAC OS=Mus musculus OX=10090 GN=Glyr1 PE=1 SV=1	0	105.362	31.3406	14	38	14	1	552	60.397	9.13	High	High	High	High	High	High	High	High	High	High	High	High	High	High	High	High	High	High	High	High	High	High	High	High	High	High	High	High	0.926	0.962	1.051	0.924	1.019	8510	8556.8
FALSE	High	Master Protein	Q8CH25	SAFB-like transcription modulator OS=Mus musculus OX=10090 GN=Sltm PE=1 SV=1	0	105.306	20.9505	18	36	18	1	1031	116.85	7.72	High	High	High	High	High	High	High	High	High	High	High	High	High	High	High	High	High	High	High	High	High	High	High	High	High	High	High	High	0.875	0.898	1.006	0.874	1.061	6945.6	7079.9
FALSE	High	Master Protein	Q3TXX4	Vesicular glutamate transporter 1 OS=Mus musculus OX=10090 GN=Slc17a7 PE=1 SV=2	0	105.284	18.5714	9	52	1	1	560	61.597	7.34	High	High	High	High	High	High	High	High	High	High	High	High	High	High	High	High	High	High	High	High	High	High	High	High	High	High	High	High	0.875	1.017	1.506	1.001	1.195	380.9	376
FALSE	High	Master Protein	Q0VEE0	5'-nucleotidase OS=Mus musculus OX=10090 GN=Nt5e PE=1 SV=1	0	105.018	31.0764	13	28	13	1	576	63.824	6.64	High	High	High	High	High	High	High	High	High	High	High	High	High	High	High	High	High	High	High	High	High	High	High	High	High	High	High	High	0.983	0.997	0.864	1.013	1.068	5275.7	5309.2
FALSE	High	Master Protein	Q6P6I8	Signal-regulatory protein alpha OS=Mus musculus OX=10090 GN=Sirpa PE=1 SV=1	0	104.828	28.6837	11	33	1	1	509	55.951	8.28	High	High	High	High	High	High	Not Found	High	High	High	High	High	High	High	High	High	High	High	High	High	High	High	High	High	High	High	High	High	0.907	0.91	1.063	0.931	1.041	7819.3	7957.6
FALSE	High	Master Protein	Q3THW7	Eukaryotic translation initiation factor 3 subunit H OS=Mus musculus OX=10090 GN=Eif3h PE=2 SV=1	0	104.657	40.0568	13	40	13	1	352	39.779	6.54	High	High	High	High	High	High	High	Not Found	High	High	High	High	High	High	High	High	High	High	High	High	High	High	High	High	High	High	High	High	0.975	0.971	1.035	0.955	1.041	7222.9	7486.9
FALSE	High	Master Protein	E9Q616	AHNAK nucleoprotein (desmoyokin) OS=Mus musculus OX=10090 GN=Ahnak PE=1 SV=1	0	104.61	18.8472	19	49	19	1	5656	603.866	6.3	High	High	High	High	High	High	High	Not Found	High	High	High	High	High	High	High	High	High	High	High	High	High	High	High	High	High	High	High	High	0.909	0.937	1.149	1.045	1.075	6381.4	6769.5
FALSE	High	Master Protein	A0A0R4J2D3	Transport and Golgi organization protein 1 homolog OS=Mus musculus OX=10090 GN=Mia3 PE=1 SV=3	0	104.579	12.0207	19	31	19	1	1930	213.616	4.75	High	High	High	High	High	High	Not Found	Not Found	High	High	High	High	High	High	High	High	High	High	High	High	High	High	High	High	High	High	High	High	0.9	0.928	1.022	0.965	1.035	3660	3752.6
FALSE	High	Master Protein	Q920Q6	RNA-binding protein Musashi homolog 2 OS=Mus musculus OX=10090 GN=Msi2 PE=1 SV=1	0	104.574	32.659	9	56	8	1	346	36.915	8.47	Not Found	Not Found	High	High	High	High	High	High	High	High	High	High	High	High	High	High	High	High	High	High	High	High	High	High	High	High	High	High	0.941	0.946	1.033	0.969	1.051	13218.8	13444.7
FALSE	High	Master Protein	Q3U2X5	Amine oxidase OS=Mus musculus OX=10090 GN=Maoa PE=2 SV=1	0	104.507	40.3042	18	45	16	1	526	59.592	7.81	High	High	High	High	High	High	High	High	High	High	High	High	High	High	High	High	High	High	High	High	High	High	High	High	High	High	High	High	0.926	0.911	1.055	0.934	1.002	6860.1	6965.7
FALSE	High	Master Protein	Q9ERG0	LIM domain and actin-binding protein 1 OS=Mus musculus OX=10090 GN=Lima1 PE=1 SV=3	0	104.476	30.4117	20	34	20	1	753	84.008	6.6	High	High	High	High	High	High	High	High	High	High	High	High	High	High	High	High	High	High	High	High	High	High	High	High	High	High	High	High	0.952	0.948	1.048	0.979	1.037	9010.9	9452.8
FALSE	High	Master Protein	E9PYH2	Cytosolic acyl coenzyme A thioester hydrolase OS=Mus musculus OX=10090 GN=Acot7 PE=1 SV=1	0	104.355	35.1562	11	45	11	1	384	42.799	8.68	High	High	High	High	High	High	High	High	High	High	High	High	High	High	High	High	High	High	High	High	High	High	High	High	High	High	High	High	0.857	0.875	1.097	0.982	1.133	10182.6	10353.6
FALSE	High	Master Protein	A2AN96	Retinoblastoma binding protein 9 OS=Mus musculus OX=10090 GN=Rbbp9 PE=1 SV=1	0	104.253	80.6452	9	29	9	1	186	20.898	5.97	High	High	Not Found	High	High	High	High	High	High	High	High	High	High	High	High	High	High	High	High	High	High	High	High	High	High	High	High	High	0.951	0.973	1.076	1.032	1.038	6305.3	6415.3
FALSE	High	Master Protein	Q9R0Q6	Actin-related protein 2/3 complex subunit 1A OS=Mus musculus OX=10090 GN=Arpc1a PE=1 SV=1	0	104.252	51.3514	13	32	12	1	370	41.6	8.18	Not Found	Not Found	Not Found	High	High	High	High	High	High	High	High	High	High	High	High	High	High	High	High	High	High	High	High	High	High	High	High	High	0.869	0.734	0.966	0.952	1.347	10555.1	10601.7
FALSE	High	Master Protein	A0A0R4J0I1	Serine protease inhibitor A3K OS=Mus musculus OX=10090 GN=Serpina3k PE=1 SV=1	0	104.057	36.8421	11	43	11	1	418	46.643	5.16	Not Found	High	High	High	High	High	High	High	High	High	High	High	High	High	High	High	High	High	High	High	High	High	High	High	High	High	High	High	0.973	0.869	0.724	0.899	0.907	7604.2	7880.8
FALSE	High	Master Protein	E9PUC4	A-kinase anchor protein SPHKAP OS=Mus musculus OX=10090 GN=Sphkap PE=1 SV=1	0	104.012	17.6116	25	31	25	1	1658	181.976	5.1	High	High	High	High	High	High	High	High	High	High	High	High	High	High	High	High	High	High	High	High	High	High	High	High	High	High	High	High	0.912	0.918	1.052	0.924	1.023	4934.2	5093.2
FALSE	High	Master Protein	Q4FZE6	40S ribosomal protein S7 OS=Mus musculus OX=10090 GN=Rps7 PE=2 SV=1	0	103.997	58.2474	9	49	9	1	194	22.113	10.1	High	High	High	High	High	High	High	High	High	High	High	High	High	High	High	High	High	High	High	High	High	High	High	High	High	High	High	High	1.042	0.968	1.032	1.009	1.111	8638.4	8540.1
FALSE	High	Master Protein	Q3UWT6	Proteasome subunit alpha type OS=Mus musculus OX=10090 GN=Psma2 PE=2 SV=1	0	103.788	40.8907	7	28	7	1	247	27.492	8.22	Not Found	High	High	High	High	High	High	High	High	High	High	High	High	High	High	High	High	High	High	High	High	High	High	High	High	High	High	High	0.953	0.995	1.082	1.005	1.013	5765.6	5627
FALSE	High	Master Protein	A0A0B4J1E7	Importin subunit alpha-3 OS=Mus musculus OX=10090 GN=Kpna4 PE=1 SV=1	0	103.383	22.6324	8	24	5	1	623	67.989	5.34	High	High	High	High	High	High	High	High	High	High	High	High	High	High	High	High	High	High	High	High	High	High	High	High	High	High	High	High	0.911	0.965	1.082	0.926	1.079	3700	3730.4
FALSE	High	Master Protein	E9PUA3	IQ motif and SEC7 domain-containing protein 1 OS=Mus musculus OX=10090 GN=Iqsec1 PE=1 SV=1	0	103.204	23.8399	25	34	23	1	1099	122.579	8.47	High	High	High	High	High	High	High	High	High	High	High	High	High	High	High	High	High	High	High	High	High	High	High	High	High	High	High	High	0.932	0.998	1.09	0.989	1.165	5587.8	5686.7
FALSE	High	Master Protein	Q9DBC3	Cap-specific mRNA (nucleoside-2'-O-)-methyltransferase 1 OS=Mus musculus OX=10090 GN=Cmtr1 PE=1 SV=1	0	103.192	29.1517	24	41	23	1	837	95.615	7.27	High	High	High	High	High	High	High	High	High	High	High	High	High	High	High	High	High	High	High	High	High	High	High	High	High	High	High	High	0.965	0.948	1.017	0.95	1.015	8467.4	8814.7
FALSE	High	Master Protein	Q62418	Drebrin-like protein OS=Mus musculus OX=10090 GN=Dbnl PE=1 SV=2	0	103.188	41.9725	13	48	13	1	436	48.67	4.92	High	High	High	High	High	High	High	High	High	High	High	High	High	High	High	High	High	High	High	High	High	High	High	High	High	High	High	High	0.932	0.951	1.054	1	1.037	6390.4	6588.2
FALSE	High	Master Protein	P49442	Inositol polyphosphate 1-phosphatase OS=Mus musculus OX=10090 GN=Inpp1 PE=1 SV=2	0	103.135	39.1414	12	60	12	1	396	43.319	5.01	High	High	High	High	High	High	High	High	High	High	High	High	High	High	High	High	High	High	High	High	High	High	High	High	High	High	High	High	0.932	0.953	1.088	0.977	1.071	7522.9	7690.5
FALSE	High	Master Protein	A0A140LJB7	COP9 signalosome complex subunit 1 OS=Mus musculus OX=10090 GN=Gps1 PE=1 SV=1	0	103.067	32.716	12	43	1	1	486	55	6.7	High	High	High	High	High	High	High	High	High	High	High	High	High	High	High	High	High	High	High	High	High	High	High	High	High	High	High	High	0.92	1.012	1.013	1.045	1.002	521.9	503.7
FALSE	High	Master Protein	Q3UD06	ATP synthase subunit gamma OS=Mus musculus OX=10090 GN=Atp5c1 PE=1 SV=1	0	102.877	37.9195	11	148	11	1	298	32.865	9.01	High	High	High	High	High	High	High	High	High	High	High	High	High	High	High	High	High	High	High	High	High	High	High	High	High	High	High	High	0.976	0.937	1.025	0.979	1.053	30731.2	31919.6
FALSE	High	Master Protein	Q3TJD4	ATP synthase subunit b OS=Mus musculus OX=10090 GN=Atp5pb PE=2 SV=1	0	102.775	40.625	11	121	11	1	256	28.929	9.26	High	High	High	High	High	High	Not Found	High	High	High	High	High	High	High	High	High	High	High	High	High	High	High	High	High	High	High	High	High	0.923	0.947	1.041	0.969	1.012	21664	22087.7
FALSE	High	Master Protein	E9QAQ5	Glycogen synthase kinase-3 beta OS=Mus musculus OX=10090 GN=Gsk3b PE=1 SV=1	0	102.73	44.8037	14	31	11	1	433	47.96	8.78	High	High	High	High	High	High	High	High	High	High	High	High	High	High	High	High	High	High	High	High	High	High	High	High	High	High	High	High	0.914	0.938	1.026	0.956	1.035	8568.4	8734.4
FALSE	High	Master Protein	Q8C1W9	Nucleosome assembly protein 1-like 4 OS=Mus musculus OX=10090 GN=Nap1l4 PE=2 SV=1	0	102.664	30.3318	9	52	8	1	422	47.332	4.73	High	High	High	High	High	Not Found	High	High	High	High	High	High	High	High	High	High	High	High	High	High	High	High	High	High	High	High	High	High	0.973	0.964	1.052	0.978	1.043	10346	10794
FALSE	High	Master Protein	Q9QXY6	EH domain-containing protein 3 OS=Mus musculus OX=10090 GN=Ehd3 PE=1 SV=2	0	102.589	40.9346	19	39	10	1	535	60.783	6.46	Not Found	High	High	High	High	High	High	High	High	High	High	High	High	High	High	High	High	High	High	High	High	High	High	High	High	High	High	High	0.914	0.927	1.029	0.958	1.05	7002	7212.7
FALSE	High	Master Protein	Q9CR68	Cytochrome b-c1 complex subunit Rieske, mitochondrial OS=Mus musculus OX=10090 GN=Uqcrfs1 PE=1 SV=1	0	102.484	54.3796	12	124	12	1	274	29.349	8.7	High	High	High	High	High	Not Found	High	High	High	High	High	High	High	High	High	High	High	High	High	High	High	High	High	High	High	High	High	High	0.938	0.936	0.992	0.962	1.014	10909.9	11114.7
FALSE	High	Master Protein	Q8VDQ1	Prostaglandin reductase 2 OS=Mus musculus OX=10090 GN=Ptgr2 PE=1 SV=2	0	102.439	49.2877	13	30	13	1	351	37.991	5.41	High	High	High	High	High	High	Not Found	High	High	High	High	High	High	High	High	High	High	High	High	High	High	High	High	High	High	High	High	High	0.934	0.932	1.011	0.966	1.023	6205.1	6451.7
FALSE	High	Master Protein	Q8CGP0	Histone H2B type 3-B OS=Mus musculus OX=10090 GN=H2bc26 PE=1 SV=3	0	102.406	46.8254	6	184	2	1	126	13.9	10.32	High	High	High	High	High	High	High	High	High	High	High	High	High	High	High	High	High	High	High	High	High	High	High	High	High	High	High	High	1.154	1.208	0.667	0.916	0.956	1171.1	1191.6
FALSE	High	Master Protein	Q91ZJ5	UTP--glucose-1-phosphate uridylyltransferase OS=Mus musculus OX=10090 GN=Ugp2 PE=1 SV=3	0	102.35	32.4803	14	46	14	1	508	56.944	7.61	Not Found	High	High	High	High	High	High	Not Found	High	High	High	High	High	High	High	High	High	High	High	High	High	High	High	High	High	High	High	High	0.928	0.929	1.007	0.931	1.019	9489.6	9791.8
FALSE	High	Master Protein	A2A5R2	Brefeldin A-inhibited guanine nucleotide-exchange protein 2 OS=Mus musculus OX=10090 GN=Arfgef2 PE=1 SV=1	0	102.307	15.6808	28	46	18	1	1792	202.11	6.55	High	High	High	High	High	High	High	High	High	High	High	High	High	High	High	High	High	High	High	High	High	High	High	High	High	High	High	High	0.96	0.965	1.089	0.992	1.058	4912.6	5066.6
FALSE	High	Master Protein	Q8CC88	von Willebrand factor A domain-containing protein 8 OS=Mus musculus OX=10090 GN=Vwa8 PE=1 SV=2	0	102.083	13.9633	24	33	24	1	1905	213.287	6.6	Not Found	High	High	High	High	High	High	High	High	High	High	High	High	High	High	High	High	High	High	High	High	High	High	High	High	High	High	High	0.963	0.939	1.064	0.978	1.033	3016.7	3056.7
FALSE	High	Master Protein	Q3TUF3	Calumenin OS=Mus musculus OX=10090 GN=Calu PE=1 SV=1	0	102.019	49.8413	12	64	3	1	315	37.041	4.67	High	High	High	High	High	High	Not Found	Not Found	High	High	High	High	High	High	High	High	High	High	High	High	High	High	High	High	High	High	High	High	0.937	0.945	1.056	1.001	1.037	10107.3	10394.7
FALSE	High	Master Protein	Q8JZR6	Electroneutral sodium bicarbonate exchanger 1 OS=Mus musculus OX=10090 GN=Slc4a8 PE=1 SV=1	0	101.945	16.1616	14	48	9	1	1089	122.342	6.6	High	High	High	High	High	High	High	High	High	High	High	High	High	High	High	High	High	High	High	High	High	High	High	High	High	High	High	High	0.92	0.876	1.114	0.963	1.054	2148.7	2305.7
FALSE	High	Master Protein	Q9D554	Splicing factor 3A subunit 3 OS=Mus musculus OX=10090 GN=Sf3a3 PE=1 SV=2	0	101.907	33.5329	14	39	14	1	501	58.805	5.34	High	High	High	High	High	High	High	High	High	High	High	High	High	High	High	High	High	High	High	High	High	High	High	High	High	High	High	High	0.935	0.936	1.049	0.978	1.061	8115.1	8287
FALSE	High	Master Protein	Q8CBY8	Dynactin subunit 4 OS=Mus musculus OX=10090 GN=Dctn4 PE=1 SV=1	0	101.79	30.8351	10	29	10	1	467	53.023	7.72	High	Not Found	High	High	High	High	High	High	High	High	High	High	High	High	High	High	High	High	High	High	High	High	High	High	High	High	High	High	0.943	0.942	1.008	0.979	1.064	4037.3	4150
FALSE	High	Master Protein	Q9QUI0	Transforming protein RhoA OS=Mus musculus OX=10090 GN=Rhoa PE=1 SV=1	0	101.786	54.4041	8	52	6	1	193	21.768	6.1	High	High	High	High	High	High	High	High	High	High	High	High	High	High	High	High	High	High	High	High	High	High	High	High	High	High	High	High	1.016	0.928	0.992	1.029	1.115	10245.1	10499.5
FALSE	High	Master Protein	P19783	Cytochrome c oxidase subunit 4 isoform 1, mitochondrial OS=Mus musculus OX=10090 GN=Cox4i1 PE=1 SV=2	0	101.679	56.8047	11	75	11	1	169	19.518	9.23	High	High	High	High	High	High	High	High	High	High	High	High	High	High	High	High	High	High	High	High	High	High	High	High	High	High	High	High	0.964	0.929	1.014	0.982	0.992	20028.2	20948.3
FALSE	High	Master Protein	Q8BTV2	Cleavage and polyadenylation specificity factor subunit 7 OS=Mus musculus OX=10090 GN=Cpsf7 PE=1 SV=2	0	101.631	35.8811	15	40	15	1	471	51.979	8	High	High	High	High	Not Found	High	High	High	High	High	High	High	High	High	High	High	High	High	High	High	High	High	High	High	High	High	High	High	0.919	0.952	1.035	0.939	1.047	5323.9	5242.4
FALSE	High	Master Protein	B1GX81	Serine/threonine-protein kinase PAK 3 OS=Mus musculus OX=10090 GN=Pak3 PE=2 SV=1	0	101.534	34.1379	16	36	5	1	580	64.578	5.47	High	High	High	High	High	High	High	High	High	High	High	High	High	High	High	High	High	High	High	High	High	High	High	High	High	High	High	High	0.919	0.949	1.079	0.975	1.036	10314	10670.7
FALSE	High	Master Protein	Q6ZQ45	MKIAA0791 protein (Fragment) OS=Mus musculus OX=10090 GN=Nup155 PE=2 SV=1	0	101.517	18.6226	21	34	21	1	1423	158.517	6.24	High	High	High	High	High	High	High	High	High	High	High	High	High	High	High	High	High	High	High	High	High	High	High	High	High	High	High	High	0.993	0.947	1.085	0.995	1.005	3977.8	4025
FALSE	High	Master Protein	Q925I1	ATPase family AAA domain-containing protein 3 OS=Mus musculus OX=10090 GN=Atad3 PE=1 SV=1	0	101.448	39.9323	20	31	20	1	591	66.701	9.29	High	High	High	High	High	High	High	High	High	High	High	High	High	High	High	High	High	High	High	High	High	High	High	High	High	High	High	High	0.946	0.93	1.041	0.972	1.012	5677.3	5807.4
FALSE	High	Master Protein	A2AEW8	GRIP1-associated protein 1 OS=Mus musculus OX=10090 GN=Gripap1 PE=1 SV=1	0	101.439	28.9128	21	32	21	1	837	95.855	5.17	High	High	High	High	High	High	Not Found	Not Found	High	High	High	High	High	High	High	High	High	High	High	High	High	High	High	High	High	High	High	High	0.909	0.888	1.011	1.02	1.053	3719.4	3863.5
FALSE	High	Master Protein	Q5GQ64	Gamma-synuclein (Fragment) OS=Mus musculus OX=10090 GN=Sncg PE=1 SV=1	0	101.439	79.6748	8	84	7	1	123	13.152	4.65	High	High	High	High	High	High	Not Found	High	High	High	High	High	High	High	High	High	High	High	High	High	High	High	High	High	High	High	High	High	0.907	0.918	1.009	0.972	1.021	19615.7	20347.5
FALSE	High	Master Protein	Q9JMA1	Ubiquitin carboxyl-terminal hydrolase 14 OS=Mus musculus OX=10090 GN=Usp14 PE=1 SV=3	0	101.43	31.8458	13	36	13	1	493	55.966	5.24	High	High	High	High	High	Not Found	Not Found	High	High	High	High	High	High	High	High	High	High	High	High	High	High	High	High	High	High	High	High	High	0.924	0.951	1.04	1.014	1.034	6189.1	6372
FALSE	High	Master Protein	Q8VCT3	Aminopeptidase B OS=Mus musculus OX=10090 GN=Rnpep PE=1 SV=2	0	101.41	28.4615	15	36	15	1	650	72.37	5.35	High	High	High	High	High	High	High	High	High	High	High	High	High	High	High	High	High	High	High	High	High	High	High	High	High	High	High	High	0.921	0.96	1.142	0.974	1.107	10051.3	10143.4
FALSE	High	Master Protein	B2RQQ7	non-specific serine/threonine protein kinase OS=Mus musculus OX=10090 GN=Cdc42bpb PE=2 SV=1	0	101.29	16.404	26	36	21	1	1713	194.614	6.46	High	High	High	High	High	High	High	High	High	High	High	High	High	High	High	High	High	High	High	High	High	High	High	High	High	High	High	High	0.922	0.927	1.004	0.952	1.073	9064.7	9356.4
FALSE	High	Master Protein	Q546R1	protein-serine/threonine phosphatase OS=Mus musculus OX=10090 GN=Ppm1b PE=2 SV=1	0	101.216	39.2308	13	49	1	1	390	42.768	5.19	High	High	High	High	High	High	High	High	High	High	High	High	High	High	High	High	High	High	High	High	High	High	High	High	High	High	High	High	1.001	1.059	0.838	0.998	1.05	147.6	151.6
FALSE	High	Master Protein	O70310	Glycylpeptide N-tetradecanoyltransferase 1 OS=Mus musculus OX=10090 GN=Nmt1 PE=1 SV=1	0	101.216	32.0565	12	38	9	1	496	56.852	8	High	High	High	High	High	High	High	High	High	High	High	High	High	High	High	High	High	High	High	High	High	High	High	High	High	High	High	High	0.951	0.961	1.062	0.99	1.061	6733	6772.4
FALSE	High	Master Protein	Q91W87	Cytochrome P450 OS=Mus musculus OX=10090 GN=Cyp2d22 PE=2 SV=1	0	100.979	34.8	13	32	13	1	500	56.457	6.95	High	High	High	High	High	High	High	High	High	High	High	High	High	High	High	High	High	High	High	High	High	High	High	High	High	High	High	High	0.9	0.921	1.065	0.953	1.03	3485.7	3423.3
FALSE	High	Master Protein	O55042	Alpha-synuclein OS=Mus musculus OX=10090 GN=Snca PE=1 SV=2	0	100.908	81.4286	7	67	5	1	140	14.476	4.77	High	High	High	High	High	High	Not Found	Not Found	High	High	High	High	High	High	High	High	High	High	High	High	High	High	High	High	High	High	High	High	0.913	0.932	1.091	0.989	1.02	13420.5	13805.3
FALSE	High	Master Protein	Q8BH44	Coronin-2B OS=Mus musculus OX=10090 GN=Coro2b PE=1 SV=2	0	100.846	33.5417	15	45	15	1	480	54.901	8.27	High	High	High	High	High	High	High	High	High	High	High	High	High	High	High	High	High	High	High	High	High	High	High	High	High	High	High	High	0.936	0.953	1.068	0.981	1.126	6426.7	6516.2
FALSE	High	Master Protein	O70503	Very-long-chain 3-oxoacyl-CoA reductase OS=Mus musculus OX=10090 GN=Hsd17b12 PE=1 SV=1	0	100.665	44.5513	11	49	11	1	312	34.719	9.52	Not Found	High	High	High	High	High	High	High	High	High	High	High	High	High	High	High	High	High	High	High	High	High	High	High	High	High	High	High	0.931	0.943	1.061	0.995	1.039	17596.3	17815.2
FALSE	High	Master Protein	Q3U6B1	Ras GTPase-activating protein-binding protein 2 (Fragment) OS=Mus musculus OX=10090 GN=G3bp2 PE=2 SV=1	0	100.633	30.3636	14	52	14	1	550	61.028	5.87	High	High	High	High	High	High	High	High	High	High	High	High	High	High	High	High	High	High	High	High	High	High	High	High	High	High	High	High	0.961	0.95	1.046	0.969	1.033	8667.2	8841.4
FALSE	High	Master Protein	Q8C9B9	Death-inducer obliterator 1 OS=Mus musculus OX=10090 GN=Dido1 PE=1 SV=4	0	100.535	12.1011	25	34	24	1	2256	247.024	7.91	High	High	High	High	High	High	High	High	High	High	High	High	High	High	High	High	High	High	High	High	High	High	High	High	High	High	High	High	0.855	0.906	0.942	0.906	1.037	8025.4	7592.3
FALSE	High	Master Protein	Q99PT1	Rho GDP-dissociation inhibitor 1 OS=Mus musculus OX=10090 GN=Arhgdia PE=1 SV=3	0	100.528	53.9216	9	68	9	1	204	23.393	5.2	High	High	High	High	High	Not Found	High	High	High	High	High	High	High	High	High	High	High	High	High	High	High	High	High	High	High	High	High	High	0.924	0.931	1.016	0.962	1.041	17070.3	17652.9
FALSE	High	Master Protein	Q4FK36	Destrin OS=Mus musculus OX=10090 GN=Dstn PE=1 SV=1	0	100.37	67.8788	10	112	9	1	165	18.509	7.97	High	High	High	High	High	High	High	High	High	High	High	High	High	High	High	High	High	High	High	High	High	High	High	High	High	High	High	High	0.904	0.84	1.014	0.842	1.101	25719.4	26256.4
FALSE	High	Master Protein	Q60598	Src substrate cortactin OS=Mus musculus OX=10090 GN=Cttn PE=1 SV=2	0	100.316	33.1502	18	51	18	1	546	61.212	5.4	High	High	High	High	High	High	High	High	High	High	High	High	High	High	High	High	High	High	High	High	High	High	High	High	High	High	High	High	0.934	0.936	1.037	0.969	1.055	9255.1	9632.8
FALSE	High	Master Protein	Q3U8D2	STI1 domain-containing protein OS=Mus musculus OX=10090 GN=St13 PE=2 SV=1	0	100.275	30.9973	11	64	11	1	371	41.53	5.21	High	High	High	High	High	High	Not Found	High	High	High	High	High	High	High	High	High	High	High	High	High	High	High	High	High	High	High	High	High	0.926	0.925	1.039	0.993	1.044	18215.1	18294
FALSE	High	Master Protein	Q9R1P0	Proteasome subunit alpha type-4 OS=Mus musculus OX=10090 GN=Psma4 PE=1 SV=1	0	100.27	56.3218	12	48	12	1	261	29.452	7.72	High	High	High	High	High	High	High	High	High	High	High	High	High	High	High	High	High	High	High	High	High	High	High	High	High	High	High	High	0.977	0.938	1.015	0.985	1.079	8414.4	8733
FALSE	High	Master Protein	G3UY42	Polyadenylate-binding protein 2 OS=Mus musculus OX=10090 GN=Pabpn1 PE=1 SV=1	0	100.234	49.8433	7	62	2	1	319	33.983	5.1	High	High	Not Found	High	High	Not Found	Not Found	Not Found	High	High	High	High	High	High	High	High	High	High	High	High	High	High	High	High	High	High	High	High	0.95	0.96	0.901	0.994	1.084	827.9	851.4
FALSE	High	Master Protein	Q921G7	Electron transfer flavoprotein-ubiquinone oxidoreductase, mitochondrial OS=Mus musculus OX=10090 GN=Etfdh PE=1 SV=1	0	100.225	37.8247	18	29	18	1	616	68.048	7.58	High	High	High	High	High	High	Not Found	High	High	High	High	High	High	High	High	High	High	High	High	High	High	High	High	High	High	High	High	High	1.003	0.942	1.009	1.009	1.055	4851.8	5075.4
FALSE	High	Master Protein	Q3UQL2	COP9 signalosome complex subunit 3 OS=Mus musculus OX=10090 GN=Cops3 PE=1 SV=1	0	100.14	36.1702	12	26	12	1	423	47.801	6.65	High	High	High	High	High	High	Not Found	High	High	High	High	High	High	High	High	High	High	High	High	High	High	High	High	High	High	High	High	High	0.947	0.95	1.048	1.001	1.048	5197.6	5338.8
FALSE	High	Master Protein	P35293	Ras-related protein Rab-18 OS=Mus musculus OX=10090 GN=Rab18 PE=1 SV=2	0	100.025	66.5049	11	43	11	1	206	23.021	5.36	High	High	High	High	High	High	High	High	High	High	High	High	High	High	High	High	High	High	High	High	High	High	High	High	High	High	High	High	0.925	0.819	0.995	0.839	1.011	14322	14663.2
FALSE	High	Master Protein	A0A286YE00	Calcium-dependent secretion activator 1 (Fragment) OS=Mus musculus OX=10090 GN=Cadps PE=1 SV=1	0	100.008	39.801	15	76	1	1	402	46.404	5.16	High	High	High	High	High	High	High	High	High	High	High	High	High	High	High	High	High	High	High	High	High	High	High	High	High	High	High	High	0.907	0.937	0.962	0.973	0.947	186.5	196.4
FALSE	High	Master Protein	Q8BP60	Nuclear RNA export factor 1 OS=Mus musculus OX=10090 GN=Nxf1 PE=2 SV=1	0	99.9875	31.7152	14	24	14	1	618	70.332	8.72	High	High	High	High	High	Not Found	High	High	High	High	High	High	High	High	High	High	High	High	High	High	High	High	High	High	High	High	High	High	0.915	0.933	1.045	0.934	1.023	5177.8	5226.3
FALSE	High	Master Protein	Q3TJH1	GNAI3 protein OS=Mus musculus OX=10090 GN=Gnai3 PE=2 SV=1	0	99.9791	37.2881	11	364	4	1	354	40.513	5.57	High	High	High	High	High	High	High	High	High	High	High	High	High	High	High	High	High	High	High	High	High	High	High	High	High	High	High	High	0.969	0.956	1.06	1.021	1.019	1307.4	1366.2
FALSE	High	Master Protein	Q9D0L8	mRNA cap guanine-N7 methyltransferase OS=Mus musculus OX=10090 GN=Rnmt PE=1 SV=1	0	99.8875	38.7097	14	26	14	1	465	53.258	6.48	High	High	High	High	High	High	High	High	High	High	High	High	High	High	High	High	High	High	High	High	High	High	High	High	High	High	High	High	0.901	0.942	1.048	0.944	1.047	7410	7527.2
FALSE	High	Master Protein	Q8C167	Prolyl endopeptidase-like OS=Mus musculus OX=10090 GN=Prepl PE=1 SV=1	0	99.6643	33.7931	19	48	19	1	725	83.141	6.65	High	High	High	High	High	High	High	High	High	High	High	High	High	High	High	High	High	High	High	High	High	High	High	High	High	High	High	High	0.893	0.893	1.059	1.025	1.068	6921.4	7013.5
FALSE	High	Master Protein	P62960	Y-box-binding protein 1 OS=Mus musculus OX=10090 GN=Ybx1 PE=1 SV=3	0	99.5267	40.6832	9	73	6	1	322	35.709	9.88	High	High	High	High	High	High	Not Found	Not Found	High	High	High	High	High	High	High	High	High	High	High	High	High	High	High	High	High	High	High	High	0.778	0.909	0.871	0.846	1.163	1698.4	1714.3
FALSE	High	Master Protein	P47758	Signal recognition particle receptor subunit beta OS=Mus musculus OX=10090 GN=Srprb PE=1 SV=1	0	99.4597	53.1599	11	21	11	1	269	29.561	9.28	High	Not Found	High	High	High	High	High	High	High	High	High	High	High	High	High	High	High	High	High	High	High	High	High	High	High	High	High	High	0.942	0.955	1.037	0.964	1.042	7368.7	7582.9
FALSE	High	Master Protein	Q3U2W7	Small monomeric GTPase OS=Mus musculus OX=10090 GN=Kras PE=2 SV=1	0	99.4198	55.8511	9	31	4	1	188	21.4	7.8	Not Found	High	High	High	High	High	High	High	High	High	High	High	High	High	High	High	High	High	High	High	High	High	High	High	High	High	High	High	0.909	0.911	1.111	0.916	1.012	2858.6	2909.3
FALSE	High	Master Protein	Q80WJ7	Protein LYRIC OS=Mus musculus OX=10090 GN=Mtdh PE=1 SV=1	0	99.3428	28.6701	14	27	14	1	579	63.808	9.33	High	High	High	High	Not Found	High	Not Found	High	High	High	High	High	High	High	High	High	High	High	High	High	High	High	High	High	High	High	High	High	0.953	0.91	1.065	0.881	1.036	5139	5252.1
FALSE	High	Master Protein	Q8K2G4	Bardet-Biedl syndrome 7 protein homolog OS=Mus musculus OX=10090 GN=Bbs7 PE=1 SV=1	0	99.2461	30.6294	18	40	18	1	715	80.269	5.81	High	High	High	High	High	High	High	Not Found	High	High	High	High	High	High	High	High	High	High	High	High	High	High	High	High	High	High	High	High	0.952	0.913	0.886	0.942	0.999	4797.3	4870.2
FALSE	High	Master Protein	E9QAX2	Unconventional myosin-XVIIIa OS=Mus musculus OX=10090 GN=Myo18a PE=1 SV=1	0	99.1322	12.9621	24	32	24	1	2083	235.671	6.07	High	High	High	High	High	High	High	High	High	High	High	High	High	High	High	High	High	High	High	High	High	High	High	High	High	High	High	High	0.922	0.934	1.006	0.928	1.067	3384.8	3476.9
FALSE	High	Master Protein	Q8C878	NEDD8-activating enzyme E1 catalytic subunit OS=Mus musculus OX=10090 GN=Uba3 PE=1 SV=2	0	99.0577	36.1472	13	34	13	1	462	51.704	5.45	Not Found	High	High	High	High	High	High	High	High	High	High	High	High	High	High	High	High	High	High	High	High	High	High	High	High	High	High	High	0.947	0.962	1.063	0.981	1.044	8888.5	9058.9
FALSE	High	Master Protein	Q3UIA5	CULLIN_2 domain-containing protein OS=Mus musculus OX=10090 GN=Cul1 PE=2 SV=1	0	98.9491	27.4485	22	46	22	1	776	89.621	8	High	High	High	High	High	High	High	High	High	High	High	High	High	High	High	High	High	High	High	High	High	High	High	High	High	High	High	High	0.893	0.908	1.073	0.952	1.023	9826.8	10004.4
FALSE	High	Master Protein	Q64487	Receptor-type tyrosine-protein phosphatase delta OS=Mus musculus OX=10090 GN=Ptprd PE=1 SV=3	0	98.896	16.0042	22	28	17	1	1912	214.274	6.55	High	High	High	High	High	High	High	Not Found	High	High	High	High	High	High	High	High	High	High	High	High	High	High	High	High	High	High	High	High	0.696	0.71	0.807	0.946	1.311	7974	8065.5
FALSE	High	Master Protein	Q9Z0E0	Neurochondrin OS=Mus musculus OX=10090 GN=Ncdn PE=1 SV=1	0	98.8871	26.4746	17	45	17	1	729	78.845	5.54	High	High	High	High	High	High	High	High	High	High	High	High	High	High	High	High	High	High	High	High	High	High	High	High	High	High	High	High	0.888	0.958	1.067	0.929	1.006	6145.4	5992.6
FALSE	High	Master Protein	Q9DCT2	NADH dehydrogenase [ubiquinone] iron-sulfur protein 3, mitochondrial OS=Mus musculus OX=10090 GN=Ndufs3 PE=1 SV=2	0	98.729	42.2053	9	60	9	1	263	30.131	7.17	High	High	High	High	High	High	High	Not Found	High	High	High	High	High	High	High	High	High	High	High	High	High	High	High	High	High	High	High	High	0.962	0.936	1.022	0.958	1.027	11570.4	11949.7
FALSE	High	Master Protein	E9PVM3	phosphatidylinositol-3,4-bisphosphate 4-phosphatase OS=Mus musculus OX=10090 GN=Inpp4b PE=1 SV=1	0	98.5702	24.1233	19	22	19	1	941	106.348	6.04	Not Found	High	High	High	High	High	High	High	High	High	High	High	High	High	High	High	High	High	High	High	High	High	High	High	High	High	High	High	0.973	0.943	1.119	0.977	1.062	3013	3203.5
FALSE	High	Master Protein	Q61074	Protein phosphatase 1G OS=Mus musculus OX=10090 GN=Ppm1g PE=1 SV=3	0	98.5615	29.7048	13	28	13	1	542	58.691	4.39	High	High	High	High	High	High	Not Found	Not Found	High	High	High	High	High	High	High	High	High	High	High	High	High	High	High	High	High	High	High	High	0.94	0.958	1.046	0.937	0.998	8370.6	8481.9
FALSE	High	Master Protein	A0A0R4J094	Fumarylacetoacetate hydrolase domain-containing 2A OS=Mus musculus OX=10090 GN=Fahd2a PE=1 SV=1	0	98.4781	49.8403	9	29	9	1	313	34.654	8.16	Not Found	Not Found	High	High	High	High	High	High	High	High	High	High	High	High	High	High	High	High	High	High	High	High	High	High	High	High	High	High	0.918	0.945	1.145	0.984	1.059	3212	3310.4
FALSE	High	Master Protein	Q61187	Tumor susceptibility gene 101 protein OS=Mus musculus OX=10090 GN=Tsg101 PE=1 SV=2	0	98.3788	37.3402	13	30	13	1	391	44.096	6.71	High	High	High	Not Found	High	High	High	High	High	High	High	High	High	High	High	High	High	High	High	High	High	High	High	High	High	High	High	High	0.941	0.909	1.014	0.94	1.022	10257.6	10617.5
FALSE	High	Master Protein	Q80XN0	D-beta-hydroxybutyrate dehydrogenase, mitochondrial OS=Mus musculus OX=10090 GN=Bdh1 PE=1 SV=2	0	98.1141	48.105	13	35	13	1	343	38.274	9.01	High	High	High	High	High	High	High	High	High	High	High	High	High	High	High	High	High	High	High	High	High	High	High	High	High	High	High	High	0.927	0.934	1.076	0.945	1.07	8383.6	8482.9
FALSE	High	Master Protein	Q3TYV5	2',3'-cyclic-nucleotide 3'-phosphodiesterase OS=Mus musculus OX=10090 GN=Cnp PE=2 SV=1	0	98.0484	38.3333	15	77	15	1	420	47.094	8.97	High	High	High	High	High	Not Found	High	High	High	High	High	High	High	High	High	High	High	High	High	High	High	High	High	High	High	High	High	High	0.75	0.841	1.056	0.86	0.912	3790.7	3330.8
FALSE	High	Master Protein	Q3UL54	Ribosomal L1 domain-containing protein 1 OS=Mus musculus OX=10090 GN=Rsl1d1 PE=2 SV=1	0	97.9375	33.3333	10	20	10	1	465	51.89	9.98	High	High	Not Found	High	Not Found	Not Found	High	High	High	High	High	High	High	High	High	High	High	High	High	High	High	High	High	High	High	High	High	High	0.913	0.948	0.995	0.901	1.032	3536.5	3596.8
FALSE	High	Master Protein	B0LAA9	Phosphoglycerate kinase (Fragment) OS=Mus musculus OX=10090 GN=Pgk1 PE=2 SV=1	0	97.8646	68.4211	6	132	1	1	76	8.478	9.99	High	High	High	High	High	High	High	High	High	High	High	High	High	High	High	High	High	High	High	High	High	High	High	High	High	High	High	High	1.114	1.01	0.87	1.25	1.18	160.8	179.8
FALSE	High	Master Protein	P62897	Cytochrome c, somatic OS=Mus musculus OX=10090 GN=Cycs PE=1 SV=2	0	97.8186	55.2381	6	87	6	1	105	11.598	9.58	Not Found	Not Found	High	High	High	High	High	High	High	High	High	High	High	High	High	High	High	High	High	High	High	High	High	High	High	High	High	High	0.837	0.687	0.856	0.73	1.208	18992.5	19486.8
FALSE	High	Master Protein	H9KV00	Protein SON OS=Mus musculus OX=10090 GN=Son PE=1 SV=1	0	97.8035	9.48728	20	34	19	1	2477	268.652	5.71	High	High	High	High	High	High	High	Not Found	High	High	High	High	High	High	High	High	High	High	High	High	High	High	High	High	High	High	High	High	0.916	0.91	0.959	0.901	1.079	4795.9	4944.6
FALSE	High	Master Protein	Q6P5B5	Fragile X mental retardation, autosomal homolog 2 OS=Mus musculus OX=10090 GN=Fxr2 PE=1 SV=1	0	97.7617	27.5964	16	31	2	1	674	74.208	6.23	High	High	High	High	High	High	High	High	High	High	High	High	High	High	High	High	High	High	High	High	High	High	High	High	High	High	High	High	0.946	0.933	1.014	0.877	0.989	6286.5	6479.2
FALSE	High	Master Protein	P56959	RNA-binding protein FUS OS=Mus musculus OX=10090 GN=Fus PE=1 SV=1	0	97.6522	22.0077	9	63	7	1	518	52.642	9.36	High	High	High	High	High	High	High	Not Found	High	High	High	High	High	High	High	High	High	High	High	High	High	High	High	High	High	High	High	High	0.8	0.873	0.949	0.79	1.119	16771.7	17438.1
[truncated: 4,803 more rows]
[truncated: 22 more columns]

## Sheet: ON
Checked	Protein FDR Confidence	Master	Accession	Description	Exp. q-value	Sum PEP Score	Coverage	# Peptides	# PSMs	# Unique Peptides	# Protein Groups	# AAs	MW [kDa]	calc. pI	Found in Fraction: F3: M:\Shahab\230210_SM\230210_TMT_ON1_SM_HFX_01.raw	Found in Fraction: F3: M:\Shahab\230210_SM\230210_TMT_ON2_SM_HFX_01.raw	Found in Fraction: F3: M:\Shahab\230210_SM\230210_TMT_ON3_SM_HFX_01.raw	Found in Fraction: F3: M:\Shahab\230210_SM\230210_TMT_ON4_SM_HFX_01.raw	Found in Fraction: F3: M:\Shahab\230210_SM\230210_TMT_ON5_SM_HFX_01.raw	Found in Fraction: F3: M:\Shahab\230210_SM\230210_TMT_ON6_SM_HFX_01.raw	Found in Fraction: F3: M:\Shahab\230210_SM\230210_TMT_ON7_SM_HFX_01.raw	Found in Fraction: F3: M:\Shahab\230210_SM\230210_TMT_ON8_SM_HFX_01.raw	Found in Sample: [S21] F3: 126, Sample	Found in Sample: [S22] F3: 127N, Sample	Found in Sample: [S23] F3: 127C, Sample	Found in Sample: [S24] F3: 128N, Sample	Found in Sample: [S25] F3: 128C, Sample	Found in Sample: [S26] F3: 129N, Sample	Found in Sample: [S27] F3: 129C, Sample	Found in Sample: [S28] F3: 130N, Sample	Found in Sample: [S29] F3: 130C, Sample	Found in Sample: [S30] F3: 131, Sample	Found in Sample Group: 126	Found in Sample Group: 127N	Found in Sample Group: 127C	Found in Sample Group: 128N	Found in Sample Group: 128C	Found in Sample Group: 129N	Found in Sample Group: 129C	Found in Sample Group: 130N	Found in Sample Group: 130C	Found in Sample Group: 131	Abundance Ratio: (129N) / (126)	Abundance Ratio: (129C) / (127N)	Abundance Ratio: (130N) / (127C)	Abundance Ratio: (130C) / (128N)	Abundance Ratio: (131) / (128C)	Abundance: F3: 126, Sample	Abundance: F3: 127N, Sample
[truncated: 4,354 more rows]
[truncated: 22 more columns]

[truncated: 4 more sheets: FC, VC, CB, DEPs]
